# Supplementary material for: Tonian carbonaceous compressions indicate that Horodyskia is one of the oldest multicellular and coenocytic macro-organisms
Source: Commun Biol. 2023 Apr 12;6:399. doi: 10.1038/s42003-023-04740-2 (PMC10097871; doi:10.1038/s42003-023-04740-2)
Supplement: Supplementary file 4 — Supplementary Data 1 [file 42003_2023_4740_MOESM4_ESM.xlsx]

## Sheet: Figure 6a
Bead diameter of H. moniliformis from Shiwangzhuang Formation (mm) (370 beads for 46 strings)	Bead diameter of H. minor from Shiwangzhuang Formation (mm) (218 beads for 41 strings)			Grouping of bead diameter (mm) of H. moniliformis	Counts	Normal distribution curve		Grouping of bead diameter (mm) of H. minor	Counts	Normal distribution curve
1.107	0.258			0.6-0.7	0	0.0617259		0-0.05	0	0.0950175
1.268	0.3175			0.7-0.8	0	0.0911293		0.05-0.1	0	0.328358
1.245	0.264			0.8-0.9	4	0.130117		0.1-0.15	0	0.884387
1.333	0.199			0.9-1	7	0.179677		0.15-0.2	8	1.85648
1.105	0.2795			1.0-1.1	12	0.23996		0.2-0.25	33	3.03731
1.241	0.322			1.1-1.2	14	0.309933		0.25-0.3	65	3.87294
2.037	0.284			1.2-1.3	17	0.387153		0.3-0.35	67	3.84897
1.816	0.343			1.3-1.4	19	0.467715		0.35-0.4	15	2.98127
1.886	0.322			1.4-1.5	18	0.54647		0.4-0.45	3	1.79974
2.0155	0.2475			1.5-1.6	15	0.617497		0.45-0.5	6	0.846776
1.735	0.2635			1.6-1.7	23	0.674822		0.5-0.55	8	0.310514
2.0935	0.2935			1.7-1.8	28	0.713227		0.55-0.6	7	0.0887452
2.3995	0.3405			1.8-1.9	34	0.729041		0.6-0.65	5	0.0197679
2.2705	0.372			1.9-2	35	0.72071		0.65-0.7	1	0.00343186
2.4155	0.473			2.0-2.1	19	0.689055
2.2345	0.394			2.1-2.2	18	0.637136
2.441	0.2745			2.2-2.3	22	0.569764
1.733	0.3205			2.3-2.4	17	0.492769
1.6515	0.247			2.4-2.5	12	0.41217
2.268	0.313			2.5-2.6	12	0.333421
2.2905	0.3135			2.6-2.7	9	0.260853
2.254	0.2395			2.7-2.8	10	0.197371
2.0135	0.302			2.8-2.9	7	0.144429
1.9255	0.261			2.9-3	8	0.102215
1.93	0.236			3.0-3.1	0	0.0699608
2.451	0.228			3.1-3.2	4	0.0463107
1.9745	0.2445			3.2-3.3	3	0.0296478
1.873	0.2065			3.3-3.4	0	0.0183565
1.8425	0.3175			3.4-3.5	1	0.0109919
1.8535	0.3125			3.5-3.6	2	0.00636557
2.3675	0.232			3.6-3.7	0	0.00356523
1.9905	0.2205			3.7-3.8	0	0.00193119
1.975	0.245			3.8-3.9	0	0.00101168
2.354	0.259			3.9-4	0	0.000512567
2.5115	0.214
2.214	0.303
2.3715	0.2985
2.161	0.2605
1.5935	0.267
2.1605	0.243
1.9865	0.2985
2.066	0.294
2.136	0.342
2.347	0.385
2.2245	0.2305
1.905	0.2565
1.985	0.2945
0.8465	0.3085
0.8485	0.245
0.936	0.2795
2.0575	0.2355
2.453	0.2385
2.429	0.277
2.7365	0.2715
2.777	0.2715
2.575	0.269
2.677	0.2085
2.346	0.317
2.587	0.2785
3.1345	0.3395
2.783	0.2825
2.6805	0.3165
1.6905	0.303
1.7195	0.2955
2.2335	0.27
2.082	0.272
1.8555	0.3495
1.375	0.3395
1.6225	0.2465
1.691	0.2595
1.839	0.32
2.13	0.292
1.9225	0.31
1.831	0.2865
2.2205	0.483
2.3	0.2295
2.014	0.3775
2.055	0.3255
2.3565	0.36
1.995	0.2985
1.941	0.2915
2.13	0.3055
1.978	0.3475
1.8835	0.322
1.727	0.2775
1.6485	0.2755
1.5785	0.2675
1.847	0.3055
1.929	0.2695
1.7515	0.3865
1.9055	0.4795
1.938	0.5515
1.893	0.576
2.153	0.4785
1.969	0.551
2.198	0.6625
2.0495	0.6045
1.7965	0.63
1.161	0.532
1.207	0.5825
1.3195	0.632
1.3625	0.527
1.25	0.3795
1.266	0.4865
1.2235	0.5475
1.0245	0.533
1.0645	0.6325
1.2755	0.4995
0.962	0.514
1.283	0.586
1.347	0.435
1.4005	0.6
1.305	0.5205
1.658	0.642
1.458	0.575
1.871	0.5025
1.786	0.5165
1.713	0.3315
1.6915	0.275
1.7805	0.3155
1.7225	0.2675
1.6325	0.293
1.565	0.3265
1.595	0.3235
1.7415	0.3355
1.5785	0.342
1.6025	0.2745
1.629	0.329
1.654	0.303
1.6815	0.3255
1.412	0.332
1.4715	0.2965
1.43	0.319
1.4845	0.314
1.38	0.317
1.464	0.34
1.518	0.3795
1.4765	0.4235
1.2175	0.446
1.1995	0.3915
1.187	0.37
1.2395	0.245
1.6665	0.3105
1.367	0.3325
1.494	0.2705
1.331	0.319
1.324	0.3585
1.4215	0.279
1.435	0.3005
1.746	0.306
1.858	0.3875
1.7405	0.2675
1.817	0.3175
2.186	0.338
2.1735	0.355
2.2415	0.316
2.1935	0.33
2.369	0.3135
1.8465	0.3305
2.359	0.3095
1.9965	0.2195
2.261	0.247
1.8715	0.2395
1.8895	0.263
2.217	0.257
1.9805	0.258
2.082	0.2465
1.761	0.2765
1.9935	0.2555
2.142	0.2855
1.9965	0.2865
1.949	0.281
1.7195	0.208
1.9325	0.362
1.8905	0.3375
1.8785	0.327
1.624	0.2945
1.964	0.3845
2.247	0.3135
1.995	0.2975
2.078	0.3005
2.361	0.2715
2.543	0.2945
2.0875	0.3135
1.7485	0.2775
1.199	0.246
1.5275	0.2985
1.5525	0.2435
1.604	0.3005
1.5585	0.165
1.588	0.188
1.8135	0.1715
1.8495	0.187
2.5095	0.1985
2.919	0.2315
3.264	0.264
2.6635	0.29
2.8525	0.3135
2.704	0.349
2.348	0.3425
2.1465	0.3355
2.209	0.223
1.933	0.1545
1.823	0.2195
1.9465	0.198
1.765	0.286
1.7845	0.3125
1.6315	0.269
1.718	0.245
1.893	0.301
1.7925	0.237
1.7645	0.3205
2.521	0.3165
2.626	0.2695
2.265	0.251
1.962	0.2765
2.827	0.257
2.437	0.248
2.4085
2.34
2.4415
2.6935
2.969
2.877
3.1335
2.3525
3.533
2.969
2.9025
3.2065
3.184
2.5515
3.1195
3.2005
2.8795
2.263
2.7425
1.945
2.1135
1.8715
2.1905
2.0735
2.213
2.2665
2.412
2.961
2.5765
2.4245
2.841
2.5585
2.1145
2.1835
2.3765
2.6735
2.212
1.427
1.7695
1.8745
1.732
1.926
1.925
1.9875
1.89
2.1155
1.8485
2.3195
2.243
2.257
1.46
1.679
1.7765
1.815
1.876
1.741
2.019
2.0285
1.8995
2.1825
2.1
0.9635
1.025
1.1585
1.1695
0.9825
1.022
1.264
1.988
1.7255
1.8315
1.8755
2.0445
1.9115
1.8995
2.5175
3
2.334
2.4025
1.0935
1.0735
1.165
1.1725
1.6185
1.5475
1.271
1.3405
1.362
2.0315
1.929
1.661
1.626
1.4915
1.448
1.355
1.584
1.583
1.1085
1.016
1.0125
1.1905
0.85
0.9965
0.9425
0.915
0.854
1.0965
1.0345
1.0805
1.0445
1.263
1.471
1.3815
1.6535
1.3025
1.3645
1.612
1.388
1.5015
1.147
2.809
2.746
2.936
2.773
2.609
2.6595
3.418
3.5325
1.3705
1.387
1.273
1.2405
1.169
1.299
1.7065
1.9145
1.6515
1.8505
1.7355
1.5015
1.4985
1.4705
2.5555
2.923
2.3125
2.577
2.663
2.4275
2.7485
2.7915
2.765
2.865

## Sheet: Figure 6b
Specimen of H. minor from Shiwangzhuang Formation (31 strings)	Average bead diameter (mm)	Average spacing between beads (mm)		Specimen of H. moniliformis from Shiwangzhuang Formation (39 strings)	Average bead diameter (mm)	Average spacing between beads (mm)
SWZ-CZ-23_1	0.265	0.195		SWZ-CZ-3	1.9271	2.07525
SWZ-CZ-23_2	0.31925	0.299667		SWZ-CZ-7	2.51938	1.94267
SWZ-CZ-23_3	0.301	0.245		SWZ-CZ-9	2.3206	1.8675
SWZ-CZ-23_4	0.2775	0.205		SWZ-CZ-10	1.27338	1.36733
SWZ-CZ-23_5	0.3229	0.2212		SWZ-CZ-11	1.6975	1.66
SWZ-CZ-23_6	0.4141	0.24125		SWZ-CZ-13	2.78617	2.296
SWZ-CZ-23_7	0.3043	0.207		SWZ-CZ-15	1.58688	1.825
SWZ-CZ-23_8	0.35825	0.173667		SWZ-CZ-19	2.53833	1.9806
SWZ-CZ-23_9	0.2388	0.21125		SWZ-CZ-21	2.44675	2.2996
SWZ-CZ-23_10	0.327	0.260333		SWZ-CZ-24	1.3957	1.6295
SWZ-CZ-23_11	0.2794	0.2358		SWZ-CZ-25	1.82042	2.1254
SWZ-CZ-23_12	0.275875	0.236667		SWZ-CZ-27	1.23463	2.14
SWZ-CZ-23_13	0.32725	0.186667		SWZ-CZ-28	1.5212	1.99625
SWZ-CZ-23_14	0.2859	0.14		SWZ-CZ-30	2.3455	2.21467
SWZ-CZ-23_15	0.273667	0.1375		SWZ-CZ-30	1.1534	2.04275
SWZ-CZ-23_16	0.276125	0.196333		SWZ-CZ-31	1.85767	2.1408
SWZ-CZ-23_17	0.283917	0.1718		SWZ-CZ-32	2.4049	2.29975
SWZ-CZ-32_1	0.2885	0.243		SWZ-CZ-33	1.09462	1.28
SWZ-CZ-32_2	0.319375	0.226667		SWZ-CZ-34	2.2425	1.48575
SWZ-CZ-46_1	0.5069	0.34675		SWZ-CZ-35	1.63817	2.255
SWZ-CZ-46_2	0.609375	0.624667		SWZ-CZ-36	2.0675	2.90233
SWZ-CZ-46_3	0.6263	0.396		SWZ-CZ-37	1.91039	2.12662
SWZ-CZ-48_1	0.322375	0.254667		SWZ-CZ-40	1.94707	1.90583
SWZ-CZ-48_2	0.32475	0.250333		SWZ-CZ-42	1.454	2.3562
SWZ-CZ-48_3	0.2156	0.123		SWZ-CZ-43 (3)	0.827	1.32233
SWZ-CZ-48_4	0.2975	0.157		SWZ-CZ-44 (1)	2.18557	2.40783
SWZ-CZ-48_5	0.3335	0.1662		SWZ-CZ-46 (9)	2.35125	2.0616
SWZ-CZ-48_6	0.360667	0.246		SWZ-CZ-47 (26)	1.93067	2.0608
SWZ-CZ-48_7	0.294375	0.189667		SWZ-CZ-47 (37)	1.73717	1.5784
SWZ-CZ-48_8	0.248625	0.130667		SWZ-CZ-51	2.1225	2.88333
SWZ-CZ-48_9	0.236	0.10675		SWZ-CZ-51 (2)	1.37667	2.02
SWZ-CZ-48_10	0.264333	0.0825
SWZ-CZ-48_11	0.286167	0.2255
SWZ-CZ-48_12	0.33525	0.217667
SWZ-CZ-50_1	0.204875	0.169667
SWZ-CZ-50_2	0.295667	0.176
SWZ-CZ-50_3	0.33775	0.235
SWZ-CZ-50_4	0.357375	0.285
SWZ-CZ-50_5	0.31825	0.155

## Sheet: Figure 6c
Specimens of H. moniliformis from Shiwangzhuang Formation, North China (46 strings)		Specimens of H. moniliformis from Appekunny Formation, Montana, America (38 strings) (Horodyski, 1982; Fedonkin and Yochelson, 2002; Rule and Pratt, 2019)		Specimens of H. williamsii from Manganese Group, Western Australia (14 strings) (Grey and Williams, 1990; )		Specimens of H.williamsii from Rocky Cape Group,Tasmania (14 strings) (Calver et al., 2010)		Specimens of H.minor from Shiwangzhuang Formation, North China (41 strings)		Specimens of H.minor from Jiuliqiao Formation, North China (6 strings)		Specimens of Horodyskia cf. minor from Piyuancun Formation, South China (3 strings) (Dong et al., 2012)		Specimens of H. moniliformis? from Zhengmuguan Formation, North China (2 strings) (Shen et al., 2007)		Speciemns of H. minor from Liuchapo Formation, South China (10 strings) (Dong et al., 2008; Luo and Miao, 2020)		Specimens of Longbizuiella hunanensis from Liuchapo Formation, South China (7 strings) (Yi et al., 2022)		Specimens of Parahorodyskia disjuncta from Liuchapo Formation, South China (16 strings) (Liu et al., 2022)
Average bead diameter (mm)	Inter-bead distance (mm)	Average bead diameter (mm)	Inter-bead distance (mm)	Average bead diameter (mm)	Inter-bead distance (mm)	Average bead diameter (mm)	Inter-bead distance (mm)	Average bead diameter (mm)	Inter-bead distance (mm)	Average bead diameter (mm)	Inter-bead distance (mm)	Average bead diameter (mm)	Inter-bead distance (mm)	Average bead diameter (mm)	Inter-bead distance (mm)	Average bead diameter (mm)	Inter-bead distance (mm)	Average bead diameter (mm)	Inter-bead distance (mm)	Average bead diameter (mm)	Inter-bead distance (mm)
2.04517	4.602	3.8425	7.60556	2.3565	3.25425	2.68875	3.85733	0.259625	0.430667	0.425375	0.717	0.106643	0.170333	0.4105	0.60825	0.108215	0.132608	0.18075	0.241667	0.95925	1.17067
1.90083	3.11	3.2675	6.65	2.0707	3.44533	1.537	2.07067	0.3101	0.52475	0.540917	0.7052	0.15375	0.1536	0.538833	0.9745	0.20048	0.1903	0.100571	0.146667	0.94575	1.04467
1.76414	3.37633	3.16875	6.65	2.515	3.7078	1.57175	2.64467	0.268167	0.526	0.477833	0.665	0.13	0.173			0.209417	0.261636	0.1597	0.2265	0.850333	0.9525
2.8417	5.35125	3.47713	7.73321	1.58	2.10733	1.51367	3.071	0.394875	0.732	0.5516	0.74425					0.57775	0.997	0.169167	0.2295	0.69325	1.11233
2.35187	4.032	3.80075	9.16529	3.71214	6.99667	2.0325	3.645	0.2937	0.489	0.603833	0.877					0.11575	0.112714	0.1915	0.2605	0.5845	0.7942
1.58656	3.413	3.55305	7.04095	3.62	7.66333	1.78062	3.611	0.251286	0.531385	0.5105	0.777					0.5787	1.15175	0.172917	0.2926	0.529	0.576875
2.93537	5.36086	4.62225	8.18129	4.034	9.0725	2.3166	3.962	0.2744	0.453							0.1471	0.26075	0.582667	0.9395	0.485875	0.912667
1.66613	3.56971	1.7365	2.718	2.13281	2.97657	1.40162	3.20933	0.329875	0.484							0.352125	0.537667			0.36375	0.528333
2.66285	4.63233	1.8956	3.19075	1.973	3.94967	1.71175	2.666	0.269083	0.5116							0.22	0.2162			0.362955	0.503875
0.979333	2.988	1.4474	2.7105	2.1505	3.38833	2.10567	4.1018	0.2605	0.4226							0.0658333	0.099			0.337125	0.441667
1.4923	3.01325	1.43533	2.2842	2.1261	2.5585	1.617	3.20167	0.285875	0.461667											0.31175	0.597667
1.08188	2.874	4.641	10.404	1.8595	3.23375	1.36237	3.031	0.2935	0.3965											0.3085	0.516778
1.89657	4.01183	3.9199	9.266	1.9202	2.621	1.35686	3.2318	0.320333	0.564											0.306125	0.437
1.40845	3.63444	3.8406	7.055	2.5425	4.04325	1.5019	3.15975	0.275333	0.3695											0.218	0.331333
1.91965	4.10311	3.19188	4.34329					0.296167	0.5145											0.195625	0.290667
2.5635	4.59267	1.511	2.76067					0.345667	0.6702											0.127167	0.1405
1.45319	3.825	1.87433	3.705					0.298143	0.588333
1.97807	4.016	2.46113	4.64533					0.3205	0.541
1.28983	3.3934	2.07128	4.52					0.535667	0.914
2.11225	4.422	2.37015	5.17556					0.574125	1.18433
1.68262	3.49967	2.28317	5.0864					0.5807	1.03625
1.80593	3.39533	1.7146	2.59725					0.486625	0.971333
2.312	4.544	1.74633	3.6706					0.5334	1.106
2.53162	4.54986	2.18971	4.67017					0.559417	1.0878
1.08357	2.52967	2.66958	4.1482					0.2965	0.4045
2.603	4.67509	2.65987	5.45533					0.331875	0.535
1.2165	4.0828	4.214	9.36662					0.344067	0.496357
2.266	4.45	3.71437	6.49867					0.2955	0.48075
2.04788	4.53727	4.5355	7.22717					0.3263	0.428
1.9918	3.08675	3.96494	9.31167					0.319722	0.442125
0.877	2.5505	2.26517	7.1478					0.2452	0.3735
2.11058	3.7782	1.9935	3.56367					0.262188	0.334429
1.40981	3.989	1.9489	4.671					0.3411	0.45875
1.57318	3.98367	2.13642	4.0696					0.2985	0.4618
1.20133	3.876	2.98225	4.06167					0.2732	0.443
1.83282	4.1567	2.21383	3.5016					0.182	0.35075
1.96354	4.07262	2.55779	6.93717					0.261833	0.366
1.19992	2.606	1.47608	2.7202					0.335125	0.385333
2.12825	4.59582							0.2375	0.3565
2.99062	5.71467							0.284	0.39625
2.45215	4.65267							0.2604	0.368
1.8979	3.55
2.30908	4.9756
2.01943	3.26267
2.0142	2.99125
2.1636	4.327
