# Supplementary material for: Tonian carbonaceous compressions indicate that Horodyskia is one of the oldest multicellular and coenocytic macro-organisms
Source: Commun Biol. 2023 Apr 12;6:399. doi: 10.1038/s42003-023-04740-2 (PMC10097871; doi:10.1038/s42003-023-04740-2)
Supplement: Supplementary file 5 — Supplementary Data 2 [file 42003_2023_4740_MOESM5_ESM.xlsx]

## Sheet: Contents
Table of Contents
Sheet 1: Baseline-corrected Raman data collected from Horodyskia moniliformis and Horodyskia minor from Tonian Shiwangzhuang Formation at the Baishicun section (36°30′39″N, 119°07′39″E), Anqiu region, western Shandong Province, North China
Sheet 2: Normalized Raman data based on baseline-corrected data in sheet 1.
Sheet 3: Averaged data of baseline-corrected and normalized Raman data in sheet 2.Data plotted in Fig. 7a.
Sheet 4: First and second principles of PCA on normalized Raman data in sheet 2. Data plotted in Fig. 7b.
Sheet 5: Baseline-corrected Raman data collected from multicellular fossils from Tonian Shiwangzhuang Formation at the Baishicun section (36°30′39″N, 119°07′39″E), Anqiu region, western Shandong Province, North China
Sheet 6: T(RmcRO%) of Horodyskia and multicellular fossils from Tonian Shiwangzhuang Formation at the Baishicun section (36°30′39″N, 119°07′39″E), Anqiu region, western Shandong Province, North China

## Sheet: 1
Specimen SWZ-CZ-23-2
Raman shift (cm-1)	1000.32	1001.98	1003.64	1005.29	1006.95	1008.61	1010.26	1011.92	1013.57	1015.23	1016.88	1018.53	1020.19	1021.84	1023.49	1025.15	1026.8	1028.45	1030.1	1031.76	1033.41	1035.06	1036.71	1038.36	1040.01	1041.66	1043.31	1044.96	1046.61	1048.25	1049.9	1051.55	1053.2	1054.84	1056.49	1058.14	1059.78	1061.43	1063.08	1064.72	1066.37	1068.01	1069.65	1071.3	1072.94	1074.59	1076.23	1077.87	1079.51
Horodyskia minor_SWZ-CZ-23-2_Points01	25.3208	8.35683	0	25.7458	17.5186	55.6414	14.5801	19.5027	34.0613	36.1538	34.5522	49.6805	40.5327	30.4208	42.8888	40.4507	28.4685	64.0061	49.2136	35.1749	19.5421	28.6292	33.8661	46.2728	44.4293	41.3256	47.6117	44.3877	38.9834	67.4649	55.6502	43.7353	12.5201	40.2107	75.575	39.109	82.6688	68.7823	55.9755	62.5544	51.377	33.5653	51.4033	50.0149	59.8623	65.2132	56.3998	35.4661	67.172
Horodyskia minor_SWZ-CZ-23-2_Points02	0	12.5101	30.9364	18.9325	0	20.6567	39.4453	16.2348	28.7924	11.6679	8.82847	44.241	15.5746	18.6161	17.5916	7.32518	32.0477	22.7352	13.6677	52.3223	15.8388	32.7693	63.5138	20.3492	39.9897	32.0512	38.8897	34.9071	32.7976	15.407	46.0014	27.9189	29.3733	30.9527	29.1481	23.2885	20.7258	38.6022	22.7586	42.4969	26.0763	52.3916	40.6259	29.7562	33.9704	53.8807	26.992	35.5192	49.6034
Horodyskia minor_SWZ-CZ-23-2_Points03	21.7041	7.34872	10.5289	0	10.3645	0	0	5.95709	2.57405	3.27335	12.7953	12.3472	14.1535	1.58546	20.8654	19.2117	27.1746	29.8315	27.8814	27.3097	22.4866	28.9384	29.0053	22.8472	10.6381	15.3239	20.6568	0	17.6305	8.08695	29.2278	11.5816	29.9074	48.9338	25.7406	42.5533	23.9387	14.6805	40.2812	41.3206	21.8153	44.3306	32.6219	44.5566	33.7919	22.4065	37.1998	16.307	19.1453
Horodyskia minor_SWZ-CZ-23-2_Points04	30.5821	18.3087	4.41675	0	9.59816	26.2467	20.8123	9.13485	16.0264	14.607	28.9055	22.1921	26.6947	42.2972	16.7578	25.3503	7.2289	3.71745	24.27	25.0105	41.8941	44.1786	27.2342	31.1517	28.9652	28.1767	17.3483	6.49477	31.5483	31.2098	23.7493	19.2798	22.3603	32.7818	24.0252	56.5317	35.2142	48.7586	25.9491	16.5165	27.5909	30.5104	27.8608	31.9202	28.9116	40.279	29.5914	27.5577	27.7381
Horodyskia minor_SWZ-CZ-23-2_Points05	12.3093	27.7316	6.76098	14.2372	15.2826	31.239	19.6124	34.0818	2.41528	16.4011	26.6083	26.8504	21.7669	5.09003	18.2242	7.71266	17.1248	41.7179	29.559	33.7955	24.9307	61.2868	46.4489	31.54	38.9011	13.3662	36.1853	26.7425	6.57656	48.9443	19.7014	10.0675	53.5156	46.2043	33.5834	35.3425	38.4042	38.3193	20.8444	12.1581	29.1801	36.7268	43.2555	38.9066	17.7103	34.9903	60.212	43.2357	64.3673
Horodyskia minor_SWZ-CZ-23-2_Points06	1.17868	0	18.0737	34.755	29.1309	48.6268	60.4381	97.684	24.7752	39.9111	16.2423	35.5935	43.2094	27.9606	4.4918	13.6877	21.5189	31.61	9.8412	38.5671	7.11824	28.3594	24.7805	39.2417	50.9028	29.6639	37.335	21.4761	32.1772	52.7736	39.0347	28.4157	38.6668	37.1831	41.5042	48.3052	66.8515	18.8526	39.8536	50.0898	67.2308	42.4671	57.8333	50.6743	40.3905	60.7715	47.4177	40.1638	38.47
Horodyskia minor_SWZ-CZ-23-2_Points07	7.9933	11.1695	29.8897	36.0425	52.1917	22.7979	21.4228	13.121	10.9959	25.357	0	25.8668	31.604	39.4399	14.3708	28.899	31.7539	17.0368	33.9427	31.7289	29.3378	34.1187	33.8537	34.1036	17.4955	31.9075	12.7604	14.3324	39.7443	31.789	37.302	25.941	40.654	24.4777	39.8327	26.1437	39.3584	21.2925	37.4805	41.5413	36.1453	55.2021	44.6209	40.764	33.1028	46.333	45.3448	41.9467	39.4765
Horodyskia minor_SWZ-CZ-23-2_Points08	10.6295	35.0835	21.7776	18.3856	21.5156	0	0	0	17.4798	40.1298	6.76782	8.19983	22.1569	45.0479	26.0079	32.11	23.1521	30.8501	0	24.1063	18.8593	20.0994	27.8005	15.0406	21.1697	24.6298	27.4049	56.1191	2.60722	43.0303	41.0275	34.1107	29.5209	26.3911	29.7583	52.6736	34.2458	21.2711	47.1214	51.7136	35.15	28.0963	37.0126	55.275	50.2064	47.7869	41.5763	44.7077	38.3482
Horodyskia minor_SWZ-CZ-23-2_Points09	4.95868	8.29388	0	22.3973	6.91444	6.97861	4.86955	31.3171	20.2229	22.8439	15.6607	22.6285	27.6856	43.8204	49.0433	28.5643	25.3142	19.542	37.8509	34.992	17.6848	35.4387	25.7626	37.5805	49.3104	24.0944	25.7993	47.4463	2.24029	17.05	57.7821	21.3181	38.0682	24.576	45.8962	46.0253	51.3952	32.0464	41.7297	46.4657	48.902	41.26	65.1892	49.6026	33.4597	46.0242	44.3655	47.4668	58.0331
Horodyskia minor_SWZ-CZ-23-2_Points10	2.34883	23.1487	12.2657	36.081	18.552	20.048	29.0243	27.6614	7.6897	2.12276	30.8597	13.2291	23.4733	13.9337	19.139	24.1042	33.1765	21.8668	0	26.8984	20.4267	32.757	23.8353	33.7395	48.9578	18.4751	40.3884	38.0736	18.3549	39.9153	48.2445	26.3858	15.395	36.1423	34.4036	37.1768	32.0821	57.8393	38.6735	50.4288	25.274	21.8973	40.8966	39.8678	27.189	60.8082	43.6825	59.3127	62.123
Horodyskia minor_SWZ-CZ-23-2_Points11	0.105244	23.7701	12.9567	27.9003	12.4248	6.33839	11.1449	13.8605	11.751	3.38764	25.9491	11.6652	38.3005	22.3186	20.3508	30.4891	24.8602	5.07736	10.0825	42.3239	34.859	38.7002	24.6814	21.3976	42.3458	50.4661	30.4183	37.7846	19.6868	36.2159	39.5582	41.1916	33.8389	33.8581	23.2875	47.4359	40.7121	58.9796	42.82	45.2163	57.0079	40.4382	50.1966	51.6732	55.8487	64.6244	56.5549	65.6164	43.587
Horodyskia minor_SWZ-CZ-23-2_Points12	0	18.2104	26.681	28.7201	27.0258	13.4214	17.5567	20.9684	36.7767	38.0785	10.9448	37.9572	14.0741	38.5096	18.3141	54.1672	13.2158	14.3105	32.6423	28.4436	36.9965	19.4374	39.5814	27.7395	13.2417	45.867	32.1143	21.6858	42.4903	23.3134	34.2221	54.663	13.9649	36.7534	39.6566	47.6838	24.2487	53.3372	31.6758	56.6581	58.4629	48.2445	51.3721	42.9874	55.5513	40.1399	39.8272	56.6746	41.1731
Horodyskia minor_SWZ-CZ-23-2_Points13	2.87647	9.85099	22.2219	21.3959	16.2208	17.7358	22.6058	24.7008	21.9709	6.78684	9.40296	26.9491	27.5352	23.5103	25.2765	4.86168	17.4149	12.3002	18.9396	30.3318	21.8302	10.4296	13.7671	22.3726	13.4091	27.3567	15.1144	26.918	33.2318	14.2606	23.3425	15.4394	24.9383	35.1474	18.3054	39.4995	35.0718	19.003	20.1433	32.5808	27.6432	22.9658	49.1275	39.6312	9.35799	27.3248	30.3918	41.4388	22.667
Horodyskia minor_SWZ-CZ-23-2_Points14	21.8821	0	13.3197	25.7109	12.9231	12.2185	0	22.5684	32.9416	18.4737	22.4909	31.7681	26.8322	33.1233	12.1555	25.3546	2.23084	14.9897	7.28652	10.5133	34.6702	26.614	22.4408	11.4197	18.6145	21.1064	10.8622	13.9641	21.6159	11.2798	28.2907	31.5936	21.9145	36.7254	5.40338	27.9193	23.4983	29.6623	24.2513	42.5503	14.8063	26.4254	33.0684	15.7725	21.3496	25.6567	20.9239	34.6041	28.9223
Horodyskia minor_SWZ-CZ-23-2_Points15	4.12362	14.4864	0.126918	15.6303	13.1404	12.5634	13.2872	6.41526	12.614	8.4481	15.2159	19.7037	0	32.4006	31.6324	16.2705	37.9603	22.1122	19.402	20.1112	23.422	22.4609	12.5288	14.0238	6.06871	17.6577	9.09564	28.5766	19.2286	23.8714	31.9114	26.9065	19.4716	23.3324	25.1556	22.3068	29.2937	34.3849	20.6932	35.2592	23.9435	12.8575	20.8566	23.1251	27.4152	6.9667	32.2149	23.0352	19.8905
Horodyskia minor_SWZ-CZ-23-2_Points16	8.52248	20.2431	14.7667	15.9301	25.1287	35.5693	20.5076	19.1562	28.1286	14.3301	30.7595	14.5438	26.2483	21.6626	6.40895	28.7605	20.9107	26.894	7.74029	10.4507	27.991	26.2662	22.3295	26.4087	26.4099	29.127	19.7772	21.1054	38.3255	38.1694	24.2225	13.8686	28.1607	31.2826	19.8756	15.6547	19.3085	47.2305	17.7965	17.3212	0	39.1589	35.4166	20.7425	27.6301	24.121	26.5516	12.1512	7.04879
Horodyskia minor_SWZ-CZ-23-2_Points17	25.4241	13.9014	0	16.1223	8.16609	7.62686	26.9666	5.02236	27.8091	6.48384	23.6726	20.6793	2.90802	8.24874	18.7804	8.52917	16.1359	0	2.24926	13.446	18.3877	27.8973	12.844	12.6337	19.1434	10.871	20.7267	7.77232	14.136	29.0916	29.4882	2.96686	14.3125	9.87409	6.7227	11.3983	33.7359	22.7335	28.8761	20.8207	16.8622	31.9788	22.5154	39.2179	22.1065	32.38	29.6825	14.0391	15.4976
Specimen SWZ-CZ-48-2
Raman shift (cm-1)	1000.32	1001.98	1003.64	1005.29	1006.95	1008.61	1010.26	1011.92	1013.57	1015.23	1016.88	1018.53	1020.19	1021.84	1023.49	1025.15	1026.8	1028.45	1030.1	1031.76	1033.41	1035.06	1036.71	1038.36	1040.01	1041.66	1043.31	1044.96	1046.61	1048.25	1049.9	1051.55	1053.2	1054.84	1056.49	1058.14	1059.78	1061.43	1063.08	1064.72	1066.37	1068.01	1069.65	1071.3	1072.94	1074.59	1076.23	1077.87	1079.51
Horodyskia minor_SWZ-CZ-48-2_Points01	25.3512	20.6972	54.2131	31.4371	24.7971	17.9499	0	46.631	10.7056	21.5659	26.8138	9.72848	17.0582	48.6768	42.6132	2.03918	30.6071	0	34.5386	49.1289	64.8777	57.2386	43.9834	56.3083	40.2731	36.4419	56.7487	30.1135	39.4913	47.4661	40.9765	42.7173	42.063	25.6968	52.7261	44.1209	38.1652	59.807	60.7027	38.378	26.7807	54.553	39.5982	65.1979	42.6872	64.5168	55.1591	53.7843	53.9455
Horodyskia minor_SWZ-CZ-48-2_Points02	39.1036	32.2211	26.5122	20.5508	30.7978	31.2657	24.7495	40.2009	32.2377	31.1049	0	34.6869	24.2461	65.6834	0	39.1913	45.4249	27.1926	40.5522	52.5185	58.8601	37.7988	55.8734	52.1231	51.0667	51.3914	65.116	57.3196	44.1383	40.3089	81.693	53.0746	38.0083	58.6489	37.0879	57.5086	47.7226	70.7733	54.7849	80.8049	48.3996	43.6556	61.2986	51.7583	54.0233	64.144	58.713	88.665	62.724
Horodyskia minor_SWZ-CZ-48-2_Points03	15.0289	0	26.373	40.6499	0	12.5915	30.5297	23.6918	23.7241	41.6392	15.3165	20.4597	21.0648	28.0861	16.7912	24.5404	35.0046	34.6478	33.069	45.1302	3.97637	42.8326	44.7507	20.8819	25.3971	39.3213	14.3334	20.1356	45.7987	16.8309	8.03009	23.2982	33.4484	29.1555	31.4037	45.3658	40.9329	47.086	33.8271	59.9462	58.8973	21.6484	34.1375	29.8526	43.8847	51.4417	49.9598	39.4899	80.1549
Horodyskia minor_SWZ-CZ-48-2_Points04	25.8173	29.425	0	45.2313	11.2848	40.3137	10.1741	25.3775	18.5595	32.3739	12.9908	0	20.2901	23.321	21.8353	39.3721	33.565	29.2888	1.95958	29.2228	38.5905	28.7172	17.3459	18.0715	6.65913	22.1937	45.6912	35.6027	42.8032	45.9586	34.6515	13.0448	28.673	41.6872	53.2949	58.213	32.9836	49.7866	34.0725	48.5969	50.2847	53.5169	54.3631	78.8077	25.1587	43.1951	50.89	40.4598	30.2025
Horodyskia minor_SWZ-CZ-48-2_Points05	28.0254	31.5226	43.1178	28.5236	17.8109	17.9277	17.9689	9.72717	24.886	30.3853	1.30713	16.4702	32.3925	21.7162	50.6075	25.6832	18.6729	20.0166	29.6563	17.4776	24.2683	43.063	37.2298	35.3725	33.5112	35.7129	23.1757	45.3814	22.0931	28.1438	38.2511	56.4428	39.1275	40.3873	16.6185	33.5482	26.8344	8.46717	49.0549	33.6541	64.0839	46.5111	36.9604	15.8161	31.2094	36.2111	50.4144	58.2327	66.2409
Horodyskia minor_SWZ-CZ-48-2_Points06	9.21206	19.4648	22.7986	35.565	23.4718	1.59728	4.3642	29.1352	31.9017	23.6098	20.7335	9.37316	37.7003	35.2841	33.9074	21.3833	0	36.0261	37.4746	0	30.7461	0.705507	50.5089	35.1524	52.1778	42.2812	53.8725	25.2679	23.3892	34.7885	7.81527	40.6465	24.7058	45.772	56.2037	54.7098	12.6174	34.8295	24.4826	52.1562	30.4602	35.0467	38.5181	52.54	24.9374	42.9633	38.9016	34.9538	31.1651
Horodyskia minor_SWZ-CZ-48-2_Points07	50.0932	8.55343	31.0416	10.9451	30.4184	8.58386	23.7691	23.8163	0	25.9224	14.8039	25.5613	38.7614	30.8988	21.3559	35.0133	30.8187	0.79105	31.0124	25.7234	36.6667	22.9661	33.5333	35.8506	40.8348	41.7881	25.3283	28.9404	39.1226	30.6337	34.2221	47.2362	51.1402	43.2432	51.1135	28.6984	44.3516	37.8065	58.8443	35.6734	54.4271	49.9241	45.6111	25.7917	15.1436	27.9751	61.7469	52.6106	27.9493
Horodyskia minor_SWZ-CZ-48-2_Points08	20.6026	33.5425	35.4765	2.98191	0	0	12.9649	26.7745	0.652157	24.0927	4.71439	9.97804	12.1936	0.287211	25.2517	4.67633	26.6449	9.00152	2.43709	31.3225	21.9321	16.4876	12.2711	37.6886	29.2981	45.1476	27.432	25.7904	32.0828	30.3542	48.6127	40.526	44.5203	32.7556	35.461	24.9652	42.0135	30.3177	33.1579	42.6761	32.8102	33.5664	33.1956	34.2436	27.5317	42.9986	20.7216	46.8086	61.3386
Horodyskia minor_SWZ-CZ-48-2_Points09	20.5385	19.8133	21.7122	33.0594	29.1713	30.6486	18.3086	30.7016	11.425	14.1491	26.4536	19.2681	25.5913	16.4099	27.5883	33.08	24.8607	37.2866	19.7514	34.9771	31.0151	37.7621	34.8513	35.9165	20.8047	21.9091	35.0685	21.391	14.3826	45.9253	40.2993	28.2672	25.6821	32.3871	19.3096	33.7768	27.2304	39.0888	36.6854	37.0583	32.3901	27.9132	32.7235	18.1086	34.8141	38.5185	38.3743	43.5552	41.0592
Horodyskia minor_SWZ-CZ-48-2_Points10	26.3227	33.7758	23.3599	34.6884	18.4337	7.52138	17.1548	21.2783	17.1392	15.7229	23.8829	16.697	11.9959	27.6462	23.7063	33.3548	16.9523	32.155	22.8408	35.3633	13.7493	30.0664	29.9195	28.3368	22.7112	26.5367	46.4203	44.776	15.0978	21.4408	41.0931	33.0593	17.2996	33.2681	37.3109	32.0896	46.5337	50.5417	52.0618	31.5723	37.3477	39.3915	36.3904	42.6192	43.6954	33.0635	36.826	45.9146	34.2664
Horodyskia minor_SWZ-CZ-48-2_Points11	9.17076	20.3541	19.1952	1.46327	0	0	25.2582	12.888	3.24785	23.4234	19.1976	16.1818	25.315	10.6973	27.4814	19.3557	7.16192	27.9172	3.66343	28.5406	27.4039	17.9822	5.75943	24.5727	17.692	24.2963	30.8716	21.3339	21.1142	22.2095	22.0659	12.8262	32.7986	42.2179	34.4774	8.33175	30.7482	15.2376	5.11999	43.4175	27.0789	33.0734	36.6169	44.1774	33.5519	42.4934	56.716	18.8566	43.7702
Horodyskia minor_SWZ-CZ-48-2_Points12	16.995	21.7623	16.8737	14.5694	21.7217	16.4165	28.9218	7.01704	9.8677	18.2139	26.4984	0	35.2792	9.72579	25.2467	28.2193	21.5998	13.7372	16.9046	9.17136	36.7376	9.77287	53.193	31.5061	22.0421	13.9901	16.6989	42.0627	21.9334	21.83	40.3641	28.5585	35.4198	30.454	42.5677	16.5206	12.839	32.7717	37.0923	42.8493	38.3266	40.4894	38.895	29.5888	24.2352	29.3267	20.1276	33.1934	46.4131
Horodyskia minor_SWZ-CZ-48-2_Points13	21.7517	15.4932	15.9588	21.7782	16.4908	9.71624	26.2528	20.7754	0	18.0343	16.5788	27.3882	22.7737	44.0491	8.61165	14.3531	26.9225	43.6378	33.0922	21.2268	16.1191	31.2525	16.4079	36.6653	9.67862	8.36798	25.8213	24.4377	34.995	22.8964	16.2476	28.2829	24.5732	28.8306	43.5617	26.6861	33.4482	21.9505	43.2388	41.142	36.5922	33.5134	21.4635	31.6528	17.1379	19.5782	31.1983	29.8714	33.8945
Horodyskia minor_SWZ-CZ-48-2_Points14	9.21842	42.2262	38.1926	35.1497	42.7161	0	27.1562	0	26.6095	11.0862	71.1727	24.5392	88.8257	72.1121	39.4585	66.8747	14.781	8.29716	7.58329	49.1294	88.8954	49.3414	42.0474	68.2933	25.7091	26.3849	40.4706	8.92631	22.6819	44.2875	62.0831	67.0586	26.294	1.64943	83.3437	37.4076	102.972	108.376	56.7197	60.404	51.5282	43.1626	65.2272	64.1617	20.2464	50.6711	78.666	61.301	75.6661
Horodyskia minor_SWZ-CZ-48-2_Points15	2.40468	14.6586	0	24.4833	26.0204	23.108	37.8951	0	19.1067	28.2563	5.46624	31.8562	22.9957	9.11562	20.6351	42.675	49.5848	45.8347	66.9245	45.7538	35.2636	69.1833	52.4629	65.2926	24.1722	73.3117	68.6212	10.4007	29.6001	18.0995	73.1692	43.8384	45.3976	29.9868	51.3563	25.2453	46.3746	42.8035	42.1923	22.4415	34.4401	48.2091	38.958	59.9664	56.3651	38.4834	68.9919	63.2704	59.2287
Horodyskia minor_SWZ-CZ-48-2_Points16	33.3632	20.7993	33.9055	13.7428	23.3089	7.84617	34.8223	20.4884	22.6556	52.3217	33.5289	30.8161	17.7221	27.2093	68.9154	34.5825	38.7497	52.7568	50.604	37.5799	40.677	47.4341	32.1212	16.6683	63.2053	28.9823	49.8694	35.7964	50.9433	46.0403	74.5384	45.1854	77.0723	51.0292	69.6972	82.8841	47.5621	58.3289	68.0957	67.8137	69.2604	42.5384	72.2363	50.1329	62.0308	64.8774	37.8752	94.613	48.6308
Horodyskia minor_SWZ-CZ-48-2_Points17	34.1935	24.8304	9.63724	43.2839	5.19037	29.8767	40.6628	32.1387	12.5545	38.37	28.1053	28.3604	45.7452	71.7798	0	24.3169	40.6854	57.2939	48.2124	62.3502	69.3587	43.3273	48.1358	52.6743	63.8929	36.1815	71.5801	27.8387	50.7673	42.9859	88.5152	52.3538	40.5525	71.1112	48.8706	65.9093	75.0087	56.8575	44.3563	49.2757	92.4446	24.0741	46.0437	30.5626	68.6422	42.9412	18.6809	71.6706	67.6703
Horodyskia minor_SWZ-CZ-48-2_Points18	25.9265	6.50611	8.62577	14.4469	37.7167	68.958	20.318	4.56801	26.8903	30.3984	18.5076	18.5669	33.0651	24.6145	44.3028	31.9523	34.7419	0	0	32.1799	63.8198	70.4997	52.3898	63.8499	33.4801	28.8505	56.4009	36.9315	40.0522	21.863	0	31.646	26.5872	63.8486	65.3812	54.9428	47.1557	85.3577	14.1298	79.1032	36.2557	29.0794	26.2434	87.5164	66.8708	61.9242	50.589	48.6439	66.6591
Horodyskia minor_SWZ-CZ-48-2_Points19	37.5227	1.71954	21.2426	0	4.98282	0	16.9147	49.7343	44.3728	2.473	14.942	1.10373	20.8771	19.35	28.1216	40.6045	35.2475	16.5104	45.8434	49.2249	12.9178	11.6608	33.0737	33.9167	44.1496	15.4425	51.1955	25.1884	75.1113	99.4743	51.0786	50.9415	28.7644	19.9873	75.5717	32.3845	35.1989	23.8117	58.4646	43.8689	38.8218	44.646	50.8603	35.2131	73.1074	55.0402	52.7445	45.4687	25.4629
Horodyskia minor_SWZ-CZ-48-2_Points20	0	14.0663	30.9018	47.4393	12.8448	0	14.4316	12.2516	32.0935	36.7435	16.3754	54.9073	30.6873	22.2392	14.5292	50.401	39.5829	27.6948	24.2667	18.1466	71.6685	17.4003	33.4322	8.68401	33.8658	54.9377	39.7395	45.8913	47.8632	41.825	46.6487	45.2305	41.5523	52.5241	46.2778	21.5396	46.6633	50.9551	62.0668	48.7505	34.5423	33.796	34.7297	55.4614	60.6851	50.3368	23.1504	69.2441	46.5177
Specimen SWZ-CZ-51
Raman shift (cm-1)	1000.32	1001.98	1003.64	1005.29	1006.95	1008.61	1010.26	1011.92	1013.57	1015.23	1016.88	1018.53	1020.19	1021.84	1023.49	1025.15	1026.8	1028.45	1030.1	1031.76	1033.41	1035.06	1036.71	1038.36	1040.01	1041.66	1043.31	1044.96	1046.61	1048.25	1049.9	1051.55	1053.2	1054.84	1056.49	1058.14	1059.78	1061.43	1063.08	1064.72	1066.37	1068.01	1069.65	1071.3	1072.94	1074.59	1076.23	1077.87	1079.51
Horodyskia moniliformis_SWZ-CZ-51_Points01	10.312	21.9944	4.86592	0	10.2299	15.8962	11.1926	18.1569	25.1272	23.1166	32.0489	29.0602	42.3065	38.6218	19.495	9.19733	33.1896	5.95285	25.9911	17.3613	24.2955	41.8888	29.4559	26.4461	30.8423	21.8144	28.2375	52.6107	24.1547	46.3278	22.1138	22.6619	26.6739	32.0549	38.0278	28.1658	33.4037	18.4415	30.4324	34.7382	41.175	44.5488	52.6655	28.3422	27.5199	38.4525	47.5031	31.8837	34.0322
Horodyskia moniliformis_SWZ-CZ-51_Points02	2.61163	0	35.9121	28.8554	15.3742	30.5541	14.0454	16.7492	19.4505	5.57234	20.5356	22.8449	1.31275	29.651	30.6863	32.1872	33.0164	10.7577	31.01	21.2318	16.7941	28.4444	43.8957	26.0759	27.1802	2.12546	50.8707	37.844	34.1172	29.736	56.6412	20.2135	33.6287	51.0314	29.5247	30.9799	40.9436	28.7508	35.711	38.3067	27.4509	55.2816	47.5203	41.2165	39.5472	47.6823	38.956	46.0247	24.5703
Horodyskia moniliformis_SWZ-CZ-51_Points03	19.1245	0	8.62032	23.3925	25.6905	21.0035	7.30562	0	16.7072	11.1619	15.8769	15.5869	11.5686	15.4956	21.8766	8.86736	9.62035	9.10635	14.8304	19.8591	14.5761	21.3741	30.0241	0	40.2771	25.2381	25.0111	33.4221	29.7291	32.0264	30.4294	35.6264	29.7454	18.0187	20.0977	26.0477	17.567	18.998	25.124	13.1333	40.4184	31.3877	24.481	22.893	14.8433	37.4413	43.1646	24.8589	32.1383
Horodyskia moniliformis_SWZ-CZ-51_Points04	19.4959	16.5436	18.2416	23.8828	25.9317	0	0	20.545	15.6607	24.5278	14.7005	16.4182	20.6133	35.49	12.8977	25.9187	14.2523	26.654	7.0456	34.5036	15.5352	23.6278	26.7984	18.3929	37.6205	33.271	26.2656	26.5971	36.8486	27.7748	2.94124	41.8477	35.8932	43.8523	24.1277	25.4141	39.7922	28.7006	45.194	26.598	22.5374	34.9424	28.6254	14.5997	39.7127	29.67	19.0259	58.0618	47.6777
Horodyskia moniliformis_SWZ-CZ-51_Points05	0	40.1117	30.6453	33.2436	27.3601	42.5777	28.16	38.4585	30.1688	36.2983	18.8556	28.0318	29.8693	57.3606	34.1138	27.1843	33.3135	30.0167	20.0609	28.5363	36.8335	0	49.2248	36.565	36.7411	40.9832	71.9933	45.3234	47.9975	33.3772	40.1743	47.8723	38.6303	23.588	43.376	51.187	43.2516	41.9996	45.5295	43.4271	48.1039	66.7355	43.297	34.3548	23.5383	51.8521	38.5505	73.6799	65.9944
Horodyskia moniliformis_SWZ-CZ-51_Points06	18.3479	9.98919	9.61751	0	19.0424	19.9918	22.2114	20.9557	25.8883	14.9246	10.7012	33.0728	11.4931	25.1937	35.6003	0	8.53118	13.3818	32.0304	14.5256	15.2742	13.0398	32.2224	24.837	14.7755	27.6381	23.6927	28.3723	54.2228	38.7347	37.4043	31.7589	23.1084	25.1303	26.4149	15.7824	42.5183	28.7599	44.6504	32.7363	62.1788	15.0667	41.8406	46.0141	37.906	50.0345	26.4134	38.1772	40.4141
Horodyskia moniliformis_SWZ-CZ-51_Points07	27.1927	18.8318	18.4579	0	27.6383	28.5718	30.7756	29.504	34.4209	23.4413	19.2021	41.5578	19.9622	33.6469	44.0376	7.46291	16.9366	21.7712	40.4038	22.883	23.6155	21.365	40.5314	33.1298	23.0522	35.8985	31.9368	36.6	62.4342	46.9297	45.5828	39.9208	31.2537	33.259	34.5268	23.8776	50.5966	36.8212	52.6947	40.7636	70.1889	23.0596	49.8162	53.9723	45.8467	57.9576	34.3188	46.065	48.284
Horodyskia moniliformis_SWZ-CZ-51_Points08	20.5884	14.0947	17.6641	0.43695	30.0266	0	8.93088	12.3797	32.3591	44.741	18.3774	13.0948	31.4996	23.848	26.7575	24.6053	18.3767	26.0091	16.0346	0	36.8448	33.2922	29.5177	52.6281	31.1635	21.937	40.2184	44.9698	26.2713	30.9123	43.6248	51.9343	28.7967	46.6738	30.2333	4.57276	51.0469	41.2544	36.2799	15.922	33.6505	43.8336	50.3738	31.0413	53.4835	32.961	35.3372	52.2384	56.3416
Horodyskia moniliformis_SWZ-CZ-51_Points09	16.1318	14.4569	20.0013	25.3374	0	8.38092	22.3435	34.3427	1.68322	0	1.89915	22.2156	12.4921	20.9405	13.163	13.4454	30.1769	7.3513	22.9407	24.8622	16.4496	28.896	27.5504	22.0508	9.82923	32.6196	21.807	20.3414	22.1228	24.5482	25.7585	23.2309	19.5993	21.9906	32.2039	37.7073	32.0556	27.835	37.5143	21.3006	24.2319	48.2402	29.4865	5.66678	34.0271	21.3743	40.0886	21.7719	18.6381
Horodyskia moniliformis_SWZ-CZ-51_Points10	24.4869	17.4467	3.88387	28.9159	30.675	31.5361	52.2333	19.9314	37.8496	15.0738	27.301	4.03421	29.8823	33.1557	43.4632	23.262	17.5494	62.6169	26.5213	28.6971	25.2545	40.5469	50.0883	41.2058	32.3452	41.7046	55.036	42.8324	45.2258	25.0099	36.8633	41.0397	34.2631	26.3011	53.1355	44.9869	47.3469	41.3383	53.8646	22.3066	51.038	33.827	28.637	26.8963	39.5833	51.6667	52.1286	29.9406	39.3206
Horodyskia moniliformis_SWZ-CZ-51_Points11	45.6782	45.1781	24.448	56.5952	30.6352	20.6951	11.2124	43.6323	62.3096	19.5695	17.8868	92.8641	60.6241	60.3614	20.6087	53.8987	53.5561	50.1634	24.5908	57.0309	18.3083	45.0357	68.4431	65.1106	73.8781	57.1656	73.3531	48.5607	56.3082	63.9831	39.4708	65.8984	71.6361	80.1911	49.7888	84.2566	89.1217	56.9595	74.3174	64.7826	59.7405	69.6358	47.5311	40.1291	36.8045	87.6427	61.7881	76.0536	75.1592
Horodyskia moniliformis_SWZ-CZ-51_Points12	30.2199	0	23.9575	19.9378	14.9132	18.5816	28.3299	18.7823	19.5406	18.179	11.1403	19.6256	18.603	30.0352	16.8145	45.2048	15.9921	26.7323	13.0625	22.6048	25.814	0.218194	21.1664	38.4755	28.0667	47.3028	31.6159	48.652	37.4891	16.41	45.3021	43.9881	54.1961	24.969	34.5519	44.6429	50.1107	40.0166	53.7104	35.0722	59.787	49.6617	41.1614	31.5691	67.6807	50.4164	65.2019	44.9715	49.806
Horodyskia moniliformis_SWZ-CZ-51_Points13	11.5432	7.70457	2.34834	6.13	0	29.1204	31.8268	29.0006	18.587	27.4208	31.3292	12.9226	0	42.4849	22.9013	29.2601	13.7025	12.0129	27.5143	30.0271	33.7645	47.4529	25.6823	45.7627	42.828	35.9134	32.3838	23.4662	26.4966	24.8505	44.5319	35.9342	43.4136	23.2875	41.9639	37.5232	38.9951	33.3715	26.6398	31.2157	58.155	44.2889	26.0938	51.6801	38.9149	17.6962	30.4451	38.1269	47.9757
Horodyskia moniliformis_SWZ-CZ-51_Points14	28.31	16.2333	1.34273	2.18515	19.3629	3.68544	11.279	3.02756	2.33211	5.73567	22.8332	3.13977	2.39233	13.6149	2.42342	0.682976	15.3985	31.5631	24.6086	19.7252	11.3317	38.7282	19.0988	13.6353	14.9148	24.9484	34.9319	23.4264	13.226	30.9685	0	22.3755	34.5911	11.2796	22.1811	25.7456	20.1291	6.78764	15.8542	19.2317	28.0332	20.7847	31.9882	18.5907	34.5752	43.4306	25.6381	36.0196	25.7111
Horodyskia moniliformis_SWZ-CZ-51_Points15	20.6008	7.70742	2.84196	26.2327	13.4403	28.644	16.9845	5.27721	29.3637	9.33546	18.153	24.6916	24.6744	12.542	16.6037	28.0105	13.3702	20.7819	24.8767	24.1946	5.04046	10.8833	23.9702	20.0141	13.3711	17.5341	21.0061	14.3862	28.3694	22.3394	21.0896	29.3079	23.8273	29.6365	42.6039	23.2985	31.5719	22.2575	40.5482	34.2078	43.7206	31.3054	42.5402	49.3532	37.3432	53.3774	62.3275	29.6587	36.301
Horodyskia moniliformis_SWZ-CZ-51_Points16	8.21408	12.2976	19.7041	35.1959	5.94347	21.155	0	7.50743	11.6488	8.18378	6.00712	11.2295	8.56343	21.3937	12.56	29.669	4.27226	28.2905	31.1818	21.1276	21.2028	21.111	11.3872	27.9493	13.4425	21.8665	27.5696	25.1766	29.3846	26.919	37.8139	13.1568	27.0287	19.1829	23.1527	21.7944	29.6105	25.7122	15.4428	26.2287	40.4312	37.8851	17.9389	16.3432	25.2289	38.0532	18.3497	32.0113	17.1137
Horodyskia moniliformis_SWZ-CZ-51_Points17	29.2166	0	36.0117	11.7675	1.89392	16.3839	17.8195	21.979	19.2497	0	14.7259	21.2248	5.2454	20.5092	27.0631	22.3907	28.7125	25.5963	11.7171	8.78777	17.9736	39.1123	14.5931	32.6069	25.5977	35.4454	30.5111	47.5769	37.1396	27.4144	23.8361	13.9138	40.5364	44.1012	33.1279	50.9794	44.5322	41.4887	32.1233	43.8699	34.3404	30.2941	23.2307	66.4731	62.9106	41.1279	53.3214	56.5469	49.5413
Horodyskia moniliformis_SWZ-CZ-51_Points18	9.32956	38.7439	18.8753	20.6777	16.1081	15.5035	37.5168	14.1162	23.0445	0	20.7652	19.0065	16.8969	0	32.1475	26.3228	21.9091	33.3614	6.69263	20.3029	31.0292	21.1644	17.2537	28.1119	13.3141	34.2103	19.5045	33.5396	42.0848	39.9449	29.9821	16.3192	29.9503	27.8013	37.4404	23.3475	17.8225	18.2935	44.3815	33.4364	23.3724	50.6623	25.4052	38.7081	31.888	8.14483	51.6146	20.2294	49.7122
Horodyskia moniliformis_SWZ-CZ-51_Points19	37.5144	17.929	14.5295	10.2155	39.9801	18.1127	16.7467	0	31.1603	29.0339	21.9599	16.6949	29.6505	44.1736	13.5396	16.4293	15.9023	51.0634	28.9365	28.0042	26.2583	25.6554	25.5226	39.4477	28.3719	20.0741	31.2413	37.6095	33.8527	38.0774	26.5116	15.9079	46.4692	32.8809	31.1143	27.9576	39.2194	44.0118	25.4833	51.5581	29.6176	41.8235	46.4474	38.856	13.0959	19.2846	45.7756	29.3806	53.0057
Horodyskia moniliformis_SWZ-CZ-51_Points20	16.2796	17.4059	0	13.6401	13.128	3.54001	22.5822	16.3341	19.0252	2.38315	38.0433	16.2424	20.3023	30.1454	14.8465	28.2345	7.35058	23.5797	21.4528	30.2358	26.6299	23.525	29.7271	39.8433	41.1374	20.9686	34.3907	31.6549	36.174	12.0984	44.5726	38.1128	35.833	36.2733	50.4636	45.4948	35.3082	29.1754	44.7677	36.3931	30.1984	29.4469	36.0613	36.9526	48.9891	33.0345	30.835	60.0816	51.0291
Specimen SWZ-CZ-53
Raman shift (cm-1)	1000.32	1001.98	1003.64	1005.29	1006.95	1008.61	1010.26	1011.92	1013.57	1015.23	1016.88	1018.53	1020.19	1021.84	1023.49	1025.15	1026.8	1028.45	1030.1	1031.76	1033.41	1035.06	1036.71	1038.36	1040.01	1041.66	1043.31	1044.96	1046.61	1048.25	1049.9	1051.55	1053.2	1054.84	1056.49	1058.14	1059.78	1061.43	1063.08	1064.72	1066.37	1068.01	1069.65	1071.3	1072.94	1074.59	1076.23	1077.87	1079.51
Horodyskia moniliformis_SWZ-CZ-53_Points01	36.7623	80.7684	32.4845	9.6584	22.7081	5.40761	19.2547	38.4975	49.4498	51.2777	49.0549	84.2175	70.4874	11.0165	34.9708	34.4622	19.6324	97.1777	40.7499	66.9789	57.0846	62.4269	85.0058	70.4127	53.8128	101.222	54.6751	95.5255	55.1119	69.9542	35.7025	90.0465	79.9547	72.9201	28.8409	120.996	87.6872	102.104	31.9046	50.9414	110.842	97.0087	70.6688	78.9537	36.1142	48.818	98.4262	83.5296	67.6562
Horodyskia moniliformis_SWZ-CZ-53_Points02	0.951773	26.0569	0	0	33.9285	45.5889	20.8893	16.6191	32.2295	29.6994	47.0298	71.5996	60.9894	45.6898	59.9296	60.9694	0	54.6594	37.3392	35.1289	96.5886	38.8783	151.258	68.4581	91.0471	47.8872	74.6762	116.876	48.9552	66.9747	116.304	83.1434	109.072	72.2315	91.0407	91.4794	103.669	120.498	113.136	161.405	79.0136	116.962	116.161	91.059	100.968	53.1358	88.6139	129.022	108.24
Horodyskia moniliformis_SWZ-CZ-53_Points03	11.1349	57.1599	35.8646	55.7593	0	0	53.5179	71.2402	75.147	9.2392	83.2759	57.9781	102.16	56.7668	15.3889	76.5808	51.9773	53.6291	0	78.3127	54.1643	84.4959	58.7074	47.8733	42.4201	74.7458	42.6824	59.1333	77.6542	52.1349	97.7255	117.366	99.2818	37.5719	97.4219	115.237	41.267	87.1565	56.9413	59.3004	110.555	85.0137	110.298	93.4916	89.4597	91.4932	101.796	97.9038	143.507
Horodyskia moniliformis_SWZ-CZ-53_Points04	56.9566	41.1108	0	16.4191	2.99273	9.13993	0	36.8882	26.1819	0.183434	49.8776	13.7809	20.6441	30.1895	21.9828	33.0661	24.2715	7.09472	51.798	7.83124	26.1745	20.0278	35.641	25.8164	46.9875	46.6429	14.174	55.8173	29.0105	44.1538	49.017	51.2803	57.5114	38.9346	15.6579	91.959	40.2523	83.1955	28.0166	44.6899	69.871	33.2642	44.9053	12.0864	57.6397	0	41.7119	52.2252	53.5863
Horodyskia moniliformis_SWZ-CZ-53_Points05	22.106	13.8299	15.9138	46.7178	54.8618	32.1757	27.0197	11.4338	60.5278	18.5919	53.4159	70.15	42.7042	56.3283	56.0925	58.5368	45.261	29.1553	21.7797	64.874	82.1885	45.0429	48.6374	63.2419	88.5166	70.0912	95.3459	44.0606	37.3654	57.8803	90.6752	27.6702	58.0652	76.1203	69.6055	37.2208	74.3561	90.8314	54.3969	114.002	83.148	59.7237	50.1595	46.3554	64.2913	51.7374	74.0135	86.3697	31.556
Horodyskia moniliformis_SWZ-CZ-53_Points06	35.1345	17.9457	11.7558	25.3259	49.807	40.7572	14.1673	30.1184	48.7985	10.8596	40.7296	26.9607	40.0517	0	75.7128	31.2139	0	34.2649	39.6159	42.9569	18.5978	59.3688	101.24	58.7397	22.4916	50.9816	43.1934	61.9143	63.5552	11.976	16.1369	40.9577	54.5995	80.9903	51.8711	67.8328	109.914	110.394	16.276	56.1567	35.5784	34.7891	79.1207	38.7023	64.9629	47.0645	78.986	101.667	68.9581
Horodyskia moniliformis_SWZ-CZ-53_Points07	10.4186	50.7908	18.1918	29.9029	28.4451	46.9462	7.3873	15.1496	42.1607	31.173	37.6442	35.5965	52.0489	28.7801	19.8625	35.575	0.576315	28.4888	17.2514	0	65.1766	26.8393	69.132	56.7337	34.2676	32.1594	68.9434	53.1664	75.0995	69.6026	47.4257	60.639	65.4034	61.8868	72.6502	64.0349	56.7285	49.8722	69.2071	65.8209	73.776	70.95	89.1953	60.5006	30.7449	11.5505	68.9161	97.5207	58.3866
Horodyskia moniliformis_SWZ-CZ-53_Points08	0	24.8327	14.5976	22.0525	12.2582	36.8731	6.88806	20.8037	3.69867	0	43.3652	19.9357	28.8861	41.6356	38.446	19.4064	36.7659	17.7062	44.2366	53.6869	40.1872	68.0074	61.1277	27.4969	55.948	14.5072	21.5482	72.3783	54.6582	83.4682	0	81.6779	70.8287	20.7884	70.658	45.8986	25.7981	26.4276	68.8479	50.6372	73.0575	62.4866	54.0667	63.1366	75.0755	45.4453	77.365	34.7936	62.1131
Horodyskia moniliformis_SWZ-CZ-53_Points09	79.3519	72.8773	90.2279	68.2184	58.7937	30.6443	36.4149	78.5402	46.2907	65.526	95.9266	75.4819	57.9472	69.8578	35.7731	36.4884	70.099	92.7043	49.0396	115.235	56.7904	67.4157	72.9511	117.012	122.412	78.2226	30.9628	52.4183	42.6738	99.9793	66.8748	93.9004	135.751	2.64635	113.002	126.752	99.8181	147.374	122.604	66.9701	108.361	75.3566	128.797	139.368	113.154	57.7647	47.7055	108.762	67.7226
Horodyskia moniliformis_SWZ-CZ-53_Points10	37.0457	16.3468	53.0448	32.7527	6.65361	56.9605	29.7319	64.2863	44.4278	43.0023	0	42.9083	77.5428	83.2244	37.6389	29.7536	67.1252	28.4599	54.6546	54.9294	28.1042	43.879	53.9839	56.0859	72.2739	49.536	34.3241	48.2894	81.1046	69.82	81.0354	92.5609	95.7595	55.8151	99.2809	65.4597	62.5257	56.1317	96.2609	89.5971	65.7265	82.6629	95.3825	74.2522	82.079	54.879	52.109	38.1862	40.1266
Horodyskia moniliformis_SWZ-CZ-53_Points11	55.2925	64.2085	0.0118509	17.0111	13.9665	0	16.5018	16.4772	30.1799	63.0753	68.648	33.9334	69.4188	60.9716	46.8571	53.9226	66.4754	26.9509	44.7264	47.502	77.6176	59.9432	82.1589	43.7019	63.3103	85.5933	73.6518	37.4476	51.0534	55.1993	74.4153	93.1612	75.0899	68.586	66.5021	113.321	58.4271	55.1434	33.6724	39.7987	61.8078	87.3643	38.2735	75.7628	78.9994	77.1788	78.9183	76.6452	82.3448
Horodyskia moniliformis_SWZ-CZ-53_Points12	44.7746	95.1319	0	88.535	13.018	43.8293	42.7306	33.2635	12.7148	34.7476	48.0587	42.4815	72.6142	49.8651	72.3577	78.8302	94.901	30.8733	31.7356	69.4278	13.99	107.182	80.034	131.504	57.4476	105.408	62.0908	86.8422	68.4735	48.8147	19.1758	50.0867	94.9292	117.53	102.36	25.2525	110.163	65.7628	19.6245	95.6942	91.7555	48.4249	59.4159	72.3166	85.4955	91.0059	44.6661	91.4644	71.2142
Horodyskia moniliformis_SWZ-CZ-53_Points13	2.61888	41.2605	55.2554	44.6603	7.9737	29.7786	2.5435	0	0	12.5413	39.1021	20.8016	37.881	23.2318	22.5513	57.6207	48.0514	31.4708	29.0002	74.2495	19.6688	42.0081	15.5874	49.0079	31.0658	57.6063	29.1241	50.0032	38.5322	62.2812	52.5002	73.8991	20.0066	28.4354	61.6742	42.7015	51.2902	58.2087	23.8859	33.3144	45.3714	95.9197	47.5166	26.9235	59.9615	56.6182	26.7848	39.7326	63.099
Specimen SWZ-CZ-25
Raman shift (cm-1)	1000.32	1001.98	1003.64	1005.29	1006.95	1008.61	1010.26	1011.92	1013.57	1015.23	1016.88	1018.53	1020.19	1021.84	1023.49	1025.15	1026.8	1028.45	1030.1	1031.76	1033.41	1035.06	1036.71	1038.36	1040.01	1041.66	1043.31	1044.96	1046.61	1048.25	1049.9	1051.55	1053.2	1054.84	1056.49	1058.14	1059.78	1061.43	1063.08	1064.72	1066.37	1068.01	1069.65	1071.3	1072.94	1074.59	1076.23	1077.87	1079.51
Horodyskia moniliformis_SWZ-CZ-25_Points01	19.9025	49.234	17.9851	21.5963	49.2377	42.7289	27.6901	35.2415	17.2926	46.774	54.5351	46.3465	45.8778	41.1789	45.5302	23.8215	22.7625	36.5338	123.705	26.0163	59.4775	24.9387	41.3699	16.8308	57.6922	84.3131	72.6544	78.1955	35.4666	38.7476	52.3686	45.5096	73.0308	75.0117	76.1627	65.2338	74.6346	52.3054	71.1065	72.9272	62.4682	62.5689	33.4398	55.6007	65.6113	2.74209	54.8329	72.1834	107.844
Horodyskia moniliformis_SWZ-CZ-25_Points02	0	52.1476	43.9548	50.192	40.0285	1.18567	6.03282	33.5293	42.4365	24.3729	8.02002	17.8664	16.2529	0	38.8162	25.8826	14.3895	36.8658	40.5521	44.9283	65.2344	35.2906	39.4267	17.5433	37.4787	17.0953	47.7506	16.5864	29.9722	47.208	40.8837	63.6893	46.8042	29.5298	56.8752	48.4599	57.7352	52.9005	43.395	67.77	55.6444	42.9393	62.8035	62.9376	43.7123	16.7662	41.53	11.9144	65.758
Horodyskia moniliformis_SWZ-CZ-25_Points03	0	11.015	1.68517	41.7149	63.3331	0	20.218	40.8142	13.2003	33.6864	19.3525	5.63871	32.1249	66.091	36.8172	46.1235	19.8096	17.2958	35.6821	43.8184	8.00464	42.2309	54.0273	57.9534	35.5699	24.7961	17.4626	35.339	52.8354	68.1819	70.6083	5.01479	57.1414	34.8779	57.9045	55.0112	57.9877	63.9143	41.0211	37.0778	39.0846	58.7613	50.4882	19.2551	48.1419	69.9989	41.2559	33.1328	51.0799
Horodyskia moniliformis_SWZ-CZ-25_Points04	45.5761	7.91916	44.222	24.4748	41.7479	35.1807	24.2135	0	24.0594	31.4425	32.9554	8.18848	47.0716	30.7245	61.3276	17.0608	14.7737	41.6469	51.8001	44.2433	24.0565	0	39.533	50.9261	23.8496	53.3927	95.5363	49.7397	47.2131	38.6665	25.27	57.6035	60.1372	69.4808	54.3044	65.1882	60.9419	32.2056	52.4295	44.5533	7.45734	46.6712	51.4153	51.4295	21.6735	35.0377	35.602	60.0861	55.8405
Horodyskia moniliformis_SWZ-CZ-25_Points05	69.4289	32.3228	10.9358	40.8188	26.0827	17.5957	21.1687	37.0427	12.2657	65.2297	41.2728	60.5968	26.8009	35.504	10.4681	14.3022	58.5453	0	33.4736	62.8279	37.8921	24.5063	34.8506	45.3839	70.6393	22.6527	51.9781	48.8425	70.047	59.8515	96.5561	39.4007	70.3464	74.4511	52.7158	47.8316	77.0065	70.4914	39.8573	48.5023	76.1984	60.4435	73.5097	68.2359	39.1012	68.0876	74.544	28.6395	41.5061
Horodyskia moniliformis_SWZ-CZ-25_Points06	44.2041	45.5466	52.4676	33.2385	23.4211	25.312	16.563	10.4556	10.4866	46.2492	47.1202	49.8228	57.2454	36.7165	54.6092	42.1418	79.743	44.6457	8.81845	39.9112	13.284	51.0768	45.2997	81.621	38.9455	44.2569	72.3514	55.9544	26.6375	37.9506	82.8037	13.3469	64.4016	60.2349	59.1782	66.3531	65.6166	0	98.9451	45.9587	64.9739	0	77.0129	65.8282	83.5521	87.7576	30.9531	50.9472	41.0429
Horodyskia moniliformis_SWZ-CZ-25_Points07	7.67424	44.0288	24.6496	28.4604	26.7123	0	33.1019	35.8636	47.5342	29.4659	41.3064	62.6581	26.7698	23.7702	32.4618	34.2133	16.8136	64.9351	48.5465	31.5679	30.4992	58.5405	33.6417	52.9917	73.544	44.3939	37.5361	79.887	55.0879	86.8287	55.2595	8.80017	42.452	67.0325	67.023	54.9046	46.0949	18.7351	0	73.8165	61.0776	60.2875	71.3684	47.1693	34.2689	28.0096	40.9201	39.3194	80.8597
Horodyskia moniliformis_SWZ-CZ-25_Points08	39.59	53.0141	24.1871	36.99	0	59.011	16.5599	11.1101	46.929	47.5391	42.888	47.0081	42.8382	40.4271	43.4771	17.6272	45.996	16.036	35.106	33.0359	58.3658	31.9357	13.7056	8.63428	47.9952	43.5839	80.7548	60.7045	61.7541	52.1137	68.8233	49.2929	53.7235	39.9829	35.2923	43.4628	71.2221	58.0913	37.8317	50.9608	81.201	37.4	72.58	68.6	14.0388	63.2087	84.6485	39.417	45.7666
Horodyskia moniliformis_SWZ-CZ-25_Points09	46.3491	0.30992	46.7494	66.8819	17.5263	63.5388	47.3913	33.8658	30.5982	42.3427	23.2751	43.1996	65.634	80.5865	34.6709	18.9653	51.9578	45.8122	30.7066	71.551	39.6253	55.7797	39.2241	73.5465	55.8128	59.0852	72.4315	96.7758	71.9901	56.5544	62.9587	98.073	87.1192	83.7735	100.608	84.8839	79.0181	53.3523	63.7885	48.3326	80.1288	56.2429	59.359	67.6851	95.8391	61.5952	60.2512	81.6552	104.591
Horodyskia moniliformis_SWZ-CZ-25_Points10	25.4998	8.69026	2.95328	26.9091	0	22.7114	0	10.7171	31.3388	59.461	36.1827	68.6649	30.1771	12.9588	26.801	39.2232	26.9749	28.9271	28.5993	48.7414	24.1836	34.2858	40.3079	45.2095	43.3322	45.5738	88.6864	83.9185	40.9106	33.9526	36.0647	66.7067	66.9493	34.5013	71.6933	63.2058	20.6777	36.1697	56.1421	59.154	40.7764	47.9583	67.6207	38.303	24.1748	71.4271	34.1994	56.1111	42.7933
Horodyskia moniliformis_SWZ-CZ-25_Points11	28.8661	31.8161	0	15.2151	57.6128	49.958	28.1731	37.9009	24.176	88.8837	34.5388	85.4065	16.0342	65.4192	40.1169	73.7645	60.7395	47.0271	72.1246	36.5622	78.0897	69.7071	99.7946	58.3395	56.1094	34.5142	74.6941	78.3114	50.8887	68.0559	105.543	90.9502	89.8699	118.087	55.9239	73.7035	113.01	90.5072	70.8066	38.3234	85.0327	83.8593	79.7185	82.0776	112.084	48.413	70.4219	59.0982	79.277
Horodyskia moniliformis_SWZ-CZ-25_Points12	25.4278	33.7675	41.6363	46.0652	23.6948	22.6836	48.8924	39.2721	48.881	12.9007	36.9704	19.1531	35.8958	66.8884	79.9311	14.6738	52.4264	69.3492	64.842	37.2348	26.9476	70.2605	73.4334	63.3461	73.4793	25.8921	18.7753	94.9583	43.8615	85.3146	68.6978	59.5711	39.3446	61.6079	46.7914	39.635	65.2286	77.3722	69.2061	48.7399	77.3039	59.1278	78.192	33.9662	82.4604	42.4748	48.3493	50.7838	46.7185
Horodyskia moniliformis_SWZ-CZ-25_Points13	6.32509	38.9949	32.3257	9.91636	0	41.8646	22.093	18.7405	27.7389	18.0464	11.4248	40.6522	19.7297	18.8081	2.25556	19.473	57.1714	35.7188	37.9562	31.3637	68.5911	36.4785	45.2059	27.8742	17.3306	18.3289	18.0153	44.8826	34.04	43.1172	53.8745	22.3218	82.6081	40.1553	32.5425	64.7488	50.3059	57.8131	66.5193	54.3063	31.1025	21.0195	53.2956	28.0817	44.0986	54.3746	53.1506	59.5175	61.2734
Horodyskia moniliformis_SWZ-CZ-25_Points14	38.9816	10.6234	51.9723	55.5613	19.8031	16.9221	32.241	13.0628	67.5118	49.5236	35.1425	54.2343	34.4361	45.095	11.4168	39.4486	69.4375	63.0492	15.641	58.3427	69.7444	26.5862	59.2779	40.6566	51.7112	24.54	63.8545	72.6161	28.9977	46.6493	20.3709	52.0424	51.5169	64.4884	79.1598	82.2842	84.7256	40.527	106.911	76.8727	70.6769	75.2782	79.5524	34.3265	91.6477	68.3418	52.5158	17.6769	51.5409
Horodyskia moniliformis_SWZ-CZ-25_Points15	26.5075	26.3753	21.5329	34.3491	41.5328	37.0862	41.238	17.0572	53.4159	0	76.8799	44.9993	45.3888	35.696	18.2954	61.2248	41.012	51.5415	11.3909	58.6003	58.8898	93.6192	52.2686	16.7158	56.7275	53.6447	62.0064	28.6358	97.0052	48.0347	44.2141	73.7136	59.1052	65.2547	42.9041	66.9158	65.2753	74.5147	23.0964	50.8459	86.6276	0	61.2787	56.5004	61.7599	65.2116	36.3533	53.0228	50.9145
Specimen SWZ-CZ-03
Raman shift (cm-1)	1000.32	1001.98	1003.64	1005.29	1006.95	1008.61	1010.26	1011.92	1013.57	1015.23	1016.88	1018.53	1020.19	1021.84	1023.49	1025.15	1026.8	1028.45	1030.1	1031.76	1033.41	1035.06	1036.71	1038.36	1040.01	1041.66	1043.31	1044.96	1046.61	1048.25	1049.9	1051.55	1053.2	1054.84	1056.49	1058.14	1059.78	1061.43	1063.08	1064.72	1066.37	1068.01	1069.65	1071.3	1072.94	1074.59	1076.23	1077.87	1079.51
Horodyskia moniliformis_SWZ-CZ-03_Points01	46.3801	35.0787	28.1802	21.4514	2.53548	34.0448	20.5237	14.499	13.9379	8.48308	19.2818	44.0069	67.1056	21.5606	17.1755	0	2.61101	18.0045	38.438	52.0014	24.3883	49.3217	59.4451	35.5085	23.1018	32.9951	33.4684	37.7916	11.2348	28.6445	37.6477	64.3507	53.1938	52.7933	89.0763	52.8392	50.8186	49.0414	41.8408	56.0034	71.3527	39.0652	33.3743	46.2568	50.8557	63.9946	53.2069	56.4456	33.3843
Horodyskia moniliformis_SWZ-CZ-03_Points02	22.8472	8.21444	30.75	33.5672	0	3.90001	42.5372	39.2028	4.82007	35.9362	11.4379	36.6079	39.9797	37.9397	34.1299	20.1418	30.2521	20.2324	36.5428	30.3333	44.8356	39.0163	25.897	38.1879	51.0388	16.9199	45.9311	41.2123	0	11.3935	45.3052	41.387	64.459	8.6393	43.5716	68.964	27.4748	55.0676	55.6687	43.8119	59.9934	48.8269	66.2989	32.0928	80.7952	48.8177	74.3923	53.4353	56.5086
Horodyskia moniliformis_SWZ-CZ-03_Points03	27.2287	3.75372	36.5665	48.3414	0	26.3687	0	3.48798	18.69	13.14	21.0517	19.3313	30.3325	28.3516	28.7405	18.9611	3.11944	54.0276	19.8454	26.6629	58.232	50.419	36.6656	51.0318	41.0377	72.1533	42.1684	62.2432	52.6576	70.9898	45.2033	40.6864	49.2991	35.0495	50.9212	40.2725	73.5414	48.8016	40.3195	10.9087	31.6955	32.2836	47.8093	52.0161	87.0406	63.5245	58.4595	51.1721	60.744
Horodyskia moniliformis_SWZ-CZ-03_Points04	27.1844	18.826	32.1084	23.8585	37.2219	0	10.2369	23.303	24.6613	3.22339	26.6028	32.203	21.3485	51.1568	27.333	49.2605	36.2168	24.814	32.0713	39.9935	13.6821	40.0813	24.0966	44.4759	8.85019	41.9445	17.9458	38.0571	52.5894	58.3955	31.9088	25.7382	51.5715	30.6736	40.656	20.9544	55.0286	40.768	46.4152	33.4546	46.9288	30.7973	54.0835	42.4271	52.3753	25.2276	56.2042	21.5345	61.5619
Horodyskia moniliformis_SWZ-CZ-03_Points05	32.7636	22.6387	31.4313	33.7843	2.21154	20.1712	20.8934	33.285	27.7691	32.5366	0	22.6257	49.0345	39.6001	22.7487	32.4265	22.9291	38.2796	29.2101	29.7126	26.6124	43.5769	47.3124	28.5929	13.9873	33.0777	36.6651	38.1375	39.4659	63.357	39.6153	75.8207	17.854	39.8949	44.6782	66.3834	44.1364	37.1585	54.6214	24.0955	36.9593	50.1534	8.97415	37.6842	48.2708	37.4025	67.0634	41.509	28.6086
Horodyskia moniliformis_SWZ-CZ-03_Points06	30.9954	6.72766	16.3643	10.6586	0	15.9447	7.71851	7.01926	7.68086	18.6414	18.4269	29.6273	25.1477	33.864	15.9203	17.6825	18.7827	9.81489	12.6451	7.98021	27.6313	0	24.6026	17.0937	29.1239	29.7212	26.2974	42.8447	5.23307	14.1419	23.3802	34.8616	32.054	45.8224	10.8169	21.7686	33.3361	30.6169	49.0317	24.6387	28.6036	34.1738	12.6829	33.0584	26.8238	12.8053	29.5161	32.0779	31.6308
Horodyskia moniliformis_SWZ-CZ-03_Points07	15.3194	0	6.69157	21.0141	9.71259	22.9209	18.1654	9.93175	20.9552	2.31054	20.741	7.14129	30.2997	32.864	13.6073	1.71867	7.0249	24.1091	10.6013	6.67951	46.1118	22.022	32.3061	3.92525	16.0643	8.71042	11.4395	16.7465	29.8995	12.4193	34.9373	33.1962	21.8321	15.8769	34.8477	13.6225	8.85317	15.9969	23.3485	28.3312	37.5077	16.3713	18.9687	28.9133	35.0446	24.275	31.1964	47.4446	29.3558
Horodyskia moniliformis_SWZ-CZ-03_Points08	8.80287	17.3269	33.2377	41.3998	12.9429	28.2038	22.0691	16.5851	19.3435	28.2697	43.2702	16.5844	15.644	1.76341	15.6559	16.9017	11.3233	14.1419	28.0246	20.7544	13.3416	32.8456	0	23.7077	37.9359	11.8472	24.7346	24.119	28.7245	35.2859	33.3576	8.59439	21.1223	34.358	8.03009	40.1003	13.1143	31.4567	4.27388	29.5585	25.1099	24.8607	33.9984	42.0134	22.7563	28.2912	15.0116	37.1238	34.0391
Horodyskia moniliformis_SWZ-CZ-03_Points09	4.41165	17.7527	12.881	33.1707	14.8995	17.0638	7.46862	24.68	19.1788	15.0183	25.2371	18.0086	19.4165	27.3271	37.6297	27.1327	18.0683	11.214	18.1388	31.1756	31.1288	12.5857	26.4467	14.4947	8.65071	36.4368	34.613	24.7283	16.1506	26.2116	33.677	23.4666	18.7512	24.6565	18.6573	19.1742	33.4427	43.1738	7.99756	17.4158	12.6778	36.7973	9.65645	6.07916	36.4386	36.8651	23.6631	23.6179	17.8598
Horodyskia moniliformis_SWZ-CZ-03_Points10	7.02067	10.0213	18.3501	0	22.8544	40.8742	10.0068	6.58957	23.1291	0	35.3835	17.0313	10.6718	22.4297	24.7855	24.849	12.6159	27.2397	20.1285	22.5814	27.593	37.7808	6.41766	0	30.0904	21.0483	33.4821	9.71401	16.6129	31.4341	12.534	15.1319	21.9018	24.124	7.20891	20.4508	23.1681	23.376	19.2143	28.9792	37.0265	43.3775	30.4418	18.3178	17.9921	28.7804	27.9234	28.5287	34.5761
Horodyskia moniliformis_SWZ-CZ-03_Points11	10.1635	25.5344	49.0085	38.7204	28.1433	31.0985	11.2634	21.6495	18.9514	0	25.1848	17.8701	21.1411	19.7475	37.8468	39.1668	23.3941	25.6214	44.3696	32.4119	33.9308	46.73	28.7792	20.2413	44.7145	38.2156	8.98068	36.5967	38.6448	27.3891	39.5281	49.907	38.7229	42.8181	42.884	31.7008	27.1119	49.4636	30.8416	52.9303	47.2412	50.9607	49.0876	42.828	18.4078	47.4515	42.0498	40.0734	29.1799
Horodyskia moniliformis_SWZ-CZ-03_Points12	22.3289	9.44769	14.861	14.6218	5.95962	0.578971	15.1486	17.9439	18.6667	20.0499	5.46573	0	3.12577	23.449	26.8683	25.2921	5.25833	29.1626	7.39184	17.7091	17.6729	14.7411	34.6613	40.2066	28.8798	23.6851	9.81131	23.3395	32.0508	16.1325	32.8697	21.978	14.6102	19.8499	25.6761	43.2193	12.24	15.4562	22.7369	35.3931	24.7798	13.735	27.6337	36.4529	27.7476	23.6273	35.8715	27.3761	29.4898
Horodyskia moniliformis_SWZ-CZ-03_Points13	6.85827	46.2015	27.4905	32.1726	32.2447	31.2437	5.96578	11.5548	15.7569	19.196	34.0681	44.9272	20.3594	43.6585	32.9476	30.7098	25.119	22.6282	0	25.1166	30.119	40.7083	40.6176	23.387	41.8864	26.8058	41.9353	52.8248	54.7643	63.3308	60.2305	70.9402	43.8599	31.5466	55.2864	64.9763	37.9631	55.7431	62.8201	65.1502	57.6273	66.9675	73.5947	55.1751	94.9124	61.0998	56.7804	80.868	55.8256
Horodyskia moniliformis_SWZ-CZ-03_Points14	19.2832	45.138	26.2796	34.2743	23.959	44.1706	27.0954	40.217	47.1417	25.0434	53.6781	49.3497	26.1945	76.4361	60.2978	29.3425	25.9642	33.8558	42.7075	51.5391	68.8639	20.4956	43.6473	68.4489	58.0806	65.3023	68.464	48.7557	43.5874	47.076	58.1178	75.6095	57.2212	64.1099	45.2016	77.3534	47.182	88.6138	51.3625	62.9243	43.733	56.3648	64.9435	62.7953	84.914	81.0528	80.6346	54.4334	54.7721
Horodyskia moniliformis_SWZ-CZ-03_Points15	24.298	23.1276	0	41.4108	0	32.3608	32.3115	25.9922	32.033	27.6437	10.4844	31.2351	14.2858	38.7665	54.4572	34.4879	45.4886	18.5992	38.5899	42.1806	29.7112	29.5719	56.5926	15.6532	65.7639	51.9345	91.0651	20.9358	45.4964	34.697	37.5776	43.7882	57.8288	65.4794	64.36	70.8906	81.3312	39.7518	74.5623	24.4829	44.8835	73.124	16.7146	60.3751	78.8557	49.2162	73.2367	63.7872	81.6877
Horodyskia moniliformis_SWZ-CZ-03_Points16	55.149	35.9616	46.3823	28.7848	23.5472	36.3878	49.6901	14.0805	49.3326	36.9729	21.485	14.9351	47.957	47.227	18.5469	60.7485	39.1583	40.6479	64.3375	21.897	60.7882	71.7774	54.3866	67.1357	29.9546	60.8735	51.4522	67.2808	39.4594	52.9459	93.8842	40.8323	63.1403	57.9364	21.0241	96.2217	51.2873	57.8247	70.75	65.337	64.5121	87.1988	54.5235	70.4699	74.9143	14.9185	47.6844	27.3983	71.0021
Horodyskia moniliformis_SWZ-CZ-03_Points17	43.4532	12.8939	55.7326	36.4733	44.064	37.5127	48.6134	5.98204	36.8557	38.1925	43.3717	36.8785	16.9677	55.1745	85.3813	38.0905	62.2573	44.3442	25.471	44.8179	35.1771	71.184	0	49.5379	83.0448	39.9217	35.8687	87.1057	57.8927	57.3874	37.3345	58.9716	59.9587	49.2835	75.3007	23.5979	55.9128	83.1601	76.855	37.2024	85.5174	81.0049	69.27	82.6675	51.9527	79.958	98.4056	68.321	73.3064
Horodyskia moniliformis_SWZ-CZ-03_Points18	3.29514	1.42504	49.8042	28.3874	5.04056	29.3806	10.2338	20.6039	30.9671	39.1972	29.2204	6.96046	27.2536	30.6437	8.36385	0	35.7871	27.2273	53.1174	19.6775	51.9907	40.9408	58.5809	34.701	27.7411	38.3512	60.9614	77.9615	59.3516	47.4686	51.1787	60.7189	44.969	43.946	71.7161	27.0262	67.6333	48.8634	42.3204	46.7005	49.6576	44.0377	59.1347	73.2748	62.1718	13.9889	59.179	43.416	56.823
Horodyskia moniliformis_SWZ-CZ-03_Points19	0	0.354681	15.6634	0	46.8119	39.5283	27.2076	32.7139	58.8632	48.4496	32.2289	43.7353	19.8747	52.9111	13.4576	50.557	28.6735	50.93	84.3365	84.9431	81.1526	44.3292	47.1558	45.6625	53.5792	50.7759	91.5226	29.0494	54.6263	68.7502	16.8571	27.194	73.581	31.725	66.1421	81.2192	41.2434	63.7407	42.205	60.3023	47.6267	64.7941	51.2187	54.2462	69.1708	86.7755	70.0133	70.5281	55.153
Horodyskia moniliformis_SWZ-CZ-03_Points20	12.2674	6.12356	20.136	28.0519	12.7601	0	2.43883	5.57932	26.9506	25.5284	40.3997	18.8775	50.9988	28.3466	35.1744	27.8057	21.8935	18.3713	19.9191	33.0469	34.9582	17.416	34.7139	19.2917	7.27947	41.0573	36.4951	50.5129	2.9807	31.405	31.4728	30.7306	44.2985	37.5628	58.3406	53.2684	44.2927	60.4205	36.4349	32.5127	47.337	43.1248	39.4091	64.657	39.2613	68.6656	69.5735	50.5678	70.4921
[truncated: 425 more columns]

## Sheet: 2
Specimen SWZ-CZ-23-2
Raman shift (cm-1)	1000.32	1001.98	1003.64	1005.29	1006.95	1008.61	1010.26	1011.92	1013.57	1015.23	1016.88	1018.53	1020.19	1021.84	1023.49	1025.15	1026.8	1028.45	1030.1	1031.76	1033.41	1035.06	1036.71	1038.36	1040.01	1041.66	1043.31	1044.96	1046.61	1048.25	1049.9	1051.55	1053.2	1054.84	1056.49	1058.14	1059.78	1061.43	1063.08	1064.72	1066.37	1068.01	1069.65	1071.3	1072.94	1074.59	1076.23	1077.87	1079.51
Horodyskia minor_SWZ-CZ-23-2_Points01	0.0414417	0.0136773	0	0.0421373	0.0286721	0.0910664	0.0238627	0.0319194	0.055747	0.0591717	0.0565504	0.0813104	0.0663385	0.0497887	0.0701947	0.0662043	0.0465934	0.104757	0.0805462	0.0575696	0.031984	0.0468564	0.0554274	0.0757331	0.0727159	0.0676362	0.0779245	0.0726478	0.0638028	0.110418	0.0910808	0.0715801	0.0204912	0.0658115	0.123691	0.0640084	0.135301	0.112574	0.0916132	0.102381	0.084087	0.0549352	0.0841301	0.0818578	0.0979745	0.106732	0.0923077	0.0580462	0.109938
Horodyskia minor_SWZ-CZ-23-2_Points02	0	0.0237707	0.058783	0.0359741	0	0.0392503	0.0749508	0.0308482	0.054709	0.0221705	0.0167752	0.0840633	0.0295936	0.0353728	0.0334262	0.0139187	0.0608945	0.0431996	0.0259703	0.0994187	0.0300956	0.0622656	0.120684	0.038666	0.0759854	0.0609012	0.0738951	0.0663278	0.0623194	0.0292752	0.0874083	0.0530493	0.0558129	0.0588139	0.0553849	0.044251	0.0393816	0.0733489	0.0432441	0.0807493	0.0495481	0.0995504	0.0771941	0.0565404	0.064548	0.10238	0.051288	0.0674908	0.0942525
Horodyskia minor_SWZ-CZ-23-2_Points03	0.0567097	0.0192012	0.0275105	0	0.027081	0	0	0.015565	0.00672564	0.00855279	0.0334323	0.0322616	0.0369812	0.00414259	0.0545183	0.0501974	0.0710034	0.0779455	0.0728502	0.0713563	0.0587542	0.0756121	0.0757868	0.0596965	0.0277958	0.0400393	0.0539733	0	0.0460659	0.0211301	0.076368	0.030261	0.0781437	0.127857	0.0672565	0.111186	0.0625486	0.038358	0.105249	0.107965	0.0570002	0.11583	0.0852365	0.11642	0.0882935	0.0585451	0.0971978	0.042608	0.0500239
Horodyskia minor_SWZ-CZ-23-2_Points04	0.0711336	0.0425857	0.0102733	0	0.0223252	0.0610495	0.0484091	0.0212475	0.0372772	0.0339756	0.0672339	0.0516185	0.0620914	0.0983827	0.0389784	0.0589645	0.0168143	0.00864673	0.0564517	0.0581741	0.097445	0.102759	0.0633462	0.0724584	0.0673727	0.0655387	0.0403518	0.0151067	0.0733808	0.0725935	0.0552405	0.0448445	0.0520096	0.0762499	0.0558823	0.131492	0.0819076	0.113412	0.0603571	0.0384171	0.0641761	0.0709667	0.0648038	0.0742459	0.0672479	0.0936883	0.0688291	0.0640989	0.0645184
Horodyskia minor_SWZ-CZ-23-2_Points05	0.0212712	0.0479219	0.0116834	0.0246028	0.0264092	0.0539828	0.0338913	0.0588954	0.00417374	0.0283421	0.0459806	0.046399	0.0376144	0.00879587	0.0314924	0.0133279	0.0295926	0.072091	0.0510797	0.0584006	0.0430816	0.105907	0.0802664	0.054503	0.0672234	0.0230976	0.0625304	0.0462125	0.0113647	0.0845786	0.0340452	0.0173972	0.092478	0.0798437	0.0580341	0.0610739	0.0663647	0.0662179	0.0360202	0.0210098	0.0504249	0.0634661	0.074748	0.0672328	0.0306044	0.0604653	0.10405	0.0747137	0.11123
Horodyskia minor_SWZ-CZ-23-2_Points06	0.00159442	0	0.0244487	0.0470136	0.0394059	0.0657784	0.0817556	0.132139	0.0335138	0.0539885	0.0219713	0.048148	0.0584502	0.0378228	0.00607613	0.0185156	0.029109	0.0427595	0.0133124	0.0521704	0.00962897	0.0383622	0.0335211	0.0530829	0.0688571	0.0401269	0.0505037	0.0290511	0.0435267	0.0713878	0.0528029	0.0384385	0.0523053	0.0502983	0.0561434	0.0653433	0.0904312	0.0255022	0.0539106	0.0677574	0.0909443	0.057446	0.0782322	0.068548	0.054637	0.0822066	0.0641427	0.0543303	0.0520391
Horodyskia minor_SWZ-CZ-23-2_Points07	0.0137064	0.0191528	0.0512531	0.0618037	0.0894954	0.0390925	0.0367346	0.0224991	0.0188551	0.0434808	0	0.0443549	0.0541927	0.0676293	0.0246422	0.0495543	0.0544497	0.0292137	0.058203	0.0544069	0.0503068	0.0585048	0.0580503	0.0584789	0.0300003	0.0547131	0.0218808	0.0245763	0.0681513	0.05451	0.0639633	0.0444821	0.0697111	0.0419729	0.0683028	0.0448297	0.0674896	0.0365111	0.0642694	0.0712326	0.0619799	0.0946574	0.0765134	0.0698998	0.0567628	0.0794491	0.0777547	0.0719277	0.0676921
Horodyskia minor_SWZ-CZ-23-2_Points08	0.0155436	0.0513031	0.0318456	0.0268855	0.0314626	0	0	0	0.0255608	0.0586823	0.00989666	0.0119907	0.0324003	0.0658741	0.0380317	0.0469549	0.0338555	0.0451125	0	0.0352509	0.0275782	0.0293916	0.040653	0.021994	0.0309567	0.0360164	0.0400745	0.0820635	0.00381257	0.0629237	0.059995	0.0498804	0.0431687	0.0385919	0.0435159	0.0770251	0.050078	0.0311049	0.0689061	0.0756214	0.0514002	0.0410855	0.054124	0.0808293	0.0734174	0.0698793	0.0607975	0.0653766	0.056077
Horodyskia minor_SWZ-CZ-23-2_Points09	0.00815371	0.0136379	0	0.0368285	0.0113696	0.0114752	0.00800715	0.0514956	0.0332531	0.037563	0.0257514	0.0372088	0.0455243	0.0720553	0.0806433	0.0469692	0.0416249	0.0321335	0.0622393	0.0575384	0.0290797	0.058273	0.0423623	0.0617948	0.0810827	0.0396191	0.0424226	0.0780174	0.00368378	0.0280359	0.0950128	0.035054	0.0625967	0.0404111	0.0754685	0.0756808	0.0845108	0.0526949	0.0686174	0.0764049	0.080411	0.0678452	0.107193	0.081563	0.0550189	0.075679	0.0729515	0.0780511	0.0954256
Horodyskia minor_SWZ-CZ-23-2_Points10	0.0032191	0.0317255	0.0168103	0.0494494	0.0254258	0.0274761	0.0397782	0.0379102	0.0105388	0.00290926	0.0422936	0.0181306	0.0321705	0.0190962	0.0262302	0.0330351	0.0454688	0.0299688	0	0.0368645	0.027995	0.0448938	0.0326665	0.0462404	0.0670973	0.0253203	0.0553527	0.0521804	0.0251556	0.0547043	0.0661196	0.036162	0.021099	0.0495335	0.0471505	0.0509512	0.0439689	0.0792694	0.0530025	0.0691133	0.0346383	0.0300105	0.0560492	0.0546392	0.0372629	0.0833383	0.0598673	0.0812888	0.0851402
Horodyskia minor_SWZ-CZ-23-2_Points11	0.000138767	0.0313416	0.0170838	0.0367873	0.0163825	0.00835735	0.0146949	0.0182755	0.0154941	0.00446671	0.0342146	0.0153809	0.0505004	0.0294278	0.0268331	0.0402008	0.0327789	0.00669466	0.0132941	0.0558053	0.0459627	0.0510274	0.0325432	0.0282134	0.0558342	0.066541	0.0401074	0.0498201	0.0259577	0.0477518	0.0521587	0.0543123	0.0446176	0.0446429	0.0307052	0.0625456	0.0536801	0.0777663	0.0564595	0.0596191	0.0751666	0.053319	0.0661858	0.0681327	0.0736382	0.0852091	0.0745693	0.0865172	0.0574708
Horodyskia minor_SWZ-CZ-23-2_Points12	0	0.029017	0.0425143	0.0457635	0.0430637	0.0213861	0.0279753	0.0334116	0.058601	0.0606753	0.0174398	0.0604821	0.0224261	0.0613623	0.0291823	0.0863116	0.0210585	0.0228028	0.0520132	0.0453228	0.0589513	0.0309722	0.0630703	0.044201	0.0210998	0.0730858	0.0511719	0.0345547	0.0677053	0.0371483	0.0545306	0.0871016	0.0222521	0.058564	0.06319	0.0759808	0.0386386	0.0849891	0.0504732	0.0902806	0.0931566	0.0768742	0.0818579	0.0684974	0.0885172	0.0639602	0.0634618	0.0903069	0.0656065
Horodyskia minor_SWZ-CZ-23-2_Points13	0.00603052	0.0206526	0.0465882	0.0448566	0.034007	0.037183	0.0473931	0.0517852	0.0460619	0.0142286	0.0197133	0.0564988	0.0577275	0.0492895	0.0529923	0.0101925	0.0365104	0.0257875	0.0397068	0.0635907	0.045767	0.0218657	0.0288627	0.0469042	0.0281123	0.0573534	0.0316873	0.0564337	0.0696704	0.0298975	0.0489375	0.0323686	0.0522832	0.0736865	0.0383774	0.0828108	0.0735281	0.0398399	0.0422305	0.0683057	0.0579541	0.0481479	0.102996	0.0830868	0.019619	0.0572865	0.0637164	0.0868766	0.0475214
Horodyskia minor_SWZ-CZ-23-2_Points14	0.0579154	0	0.0352533	0.0680491	0.0342036	0.0323386	0	0.0597318	0.0871865	0.0488944	0.0595266	0.0840805	0.0710167	0.0876675	0.032172	0.0671061	0.00590435	0.0396732	0.0192852	0.0278257	0.0917615	0.0704392	0.0593941	0.0302244	0.049267	0.0558622	0.028749	0.0369587	0.0572109	0.0298543	0.074877	0.0836188	0.0580011	0.0972012	0.0143011	0.0738941	0.0621929	0.0785071	0.0641858	0.112618	0.0391878	0.06994	0.0875221	0.0417451	0.056506	0.0679057	0.0553792	0.0915865	0.0765485
Horodyskia minor_SWZ-CZ-23-2_Points15	0.012038	0.0422898	0.000370509	0.0456293	0.0383605	0.0366762	0.0387891	0.0187279	0.0368239	0.0246624	0.0444194	0.0575205	0	0.0945863	0.0923438	0.0474981	0.110817	0.0645516	0.0566399	0.0587101	0.0683755	0.0655698	0.0365752	0.0409393	0.0177163	0.0515477	0.0265527	0.0834232	0.0561338	0.0696872	0.0931584	0.0785476	0.0568431	0.0681139	0.0734362	0.0651197	0.0855165	0.100379	0.0604092	0.102931	0.0698978	0.0375348	0.0608864	0.0675085	0.0800327	0.0203378	0.0940444	0.0672462	0.0580659
Horodyskia minor_SWZ-CZ-23-2_Points16	0.0235053	0.0558311	0.040727	0.0439357	0.0693057	0.0981012	0.0565607	0.0528335	0.0775795	0.0395229	0.0848356	0.0401123	0.0723938	0.0597463	0.0176761	0.0793223	0.0576725	0.0741746	0.021348	0.0288235	0.0772001	0.0724431	0.0615854	0.072836	0.0728393	0.0803333	0.0545462	0.0582093	0.105703	0.105273	0.0668066	0.0382502	0.0776682	0.0862784	0.0548177	0.0431761	0.0532534	0.130263	0.0490832	0.0477725	0	0.108002	0.0976801	0.0572084	0.0762049	0.0665265	0.0732302	0.0335134	0.0194408
Horodyskia minor_SWZ-CZ-23-2_Points17	0.0697784	0.0381535	0	0.044249	0.0224125	0.0209325	0.074012	0.0137843	0.0763242	0.0177954	0.0649712	0.0567559	0.0079813	0.0226393	0.0515444	0.023409	0.0442862	0	0.00617328	0.0369035	0.0504664	0.0765665	0.0352514	0.0346741	0.0525404	0.0298364	0.056886	0.0213318	0.0387973	0.0798442	0.0809328	0.00814278	0.0392818	0.0271002	0.018451	0.0312836	0.0925909	0.0623939	0.0792527	0.057144	0.0462798	0.0877684	0.0617952	0.107637	0.0606729	0.0888695	0.0814661	0.0385313	0.0425343
Specimen SWZ-CZ-48-2
Raman shift (cm-1)	1000.32	1001.98	1003.64	1005.29	1006.95	1008.61	1010.26	1011.92	1013.57	1015.23	1016.88	1018.53	1020.19	1021.84	1023.49	1025.15	1026.8	1028.45	1030.1	1031.76	1033.41	1035.06	1036.71	1038.36	1040.01	1041.66	1043.31	1044.96	1046.61	1048.25	1049.9	1051.55	1053.2	1054.84	1056.49	1058.14	1059.78	1061.43	1063.08	1064.72	1066.37	1068.01	1069.65	1071.3	1072.94	1074.59	1076.23	1077.87	1079.51
Horodyskia minor_SWZ-CZ-48-2_Points01	0.037059	0.0302556	0.07925	0.0459556	0.036249	0.0262396	0	0.0681663	0.0156497	0.0315255	0.0391971	0.0142213	0.0249361	0.0711569	0.062293	0.00298092	0.0447422	0	0.0504894	0.0718178	0.0948399	0.0836728	0.0642961	0.0823128	0.0588722	0.0532717	0.0829567	0.0440207	0.0577294	0.0693871	0.0599004	0.0624452	0.0614888	0.0375642	0.0770764	0.064497	0.0557909	0.0874273	0.0887367	0.0561019	0.0391487	0.0797469	0.0578857	0.0953079	0.0624012	0.0943123	0.0806329	0.0786232	0.0788589
Horodyskia minor_SWZ-CZ-48-2_Points02	0.056895	0.0468811	0.0385747	0.0299011	0.0448103	0.045491	0.0360102	0.0584916	0.0469054	0.0452572	0	0.0504688	0.0352777	0.0955682	0	0.0570227	0.0660925	0.0395647	0.0590028	0.0764135	0.0856405	0.0549966	0.0812949	0.0758382	0.0743012	0.0747736	0.0947427	0.0833991	0.0642205	0.0586488	0.118862	0.0772227	0.0553014	0.0853332	0.0539623	0.083674	0.0694356	0.102974	0.0797111	0.11757	0.0704206	0.0635182	0.0891885	0.0753074	0.078603	0.0933284	0.0854264	0.129006	0.0912624
Horodyskia minor_SWZ-CZ-48-2_Points03	0.0224924	0	0.03947	0.0608369	0	0.0188445	0.0456909	0.0354574	0.0355056	0.0623176	0.0229227	0.0306201	0.0315258	0.0420338	0.0251299	0.0367274	0.0523882	0.0518542	0.0494914	0.0675422	0.00595107	0.0641035	0.0669743	0.031252	0.0380095	0.0588485	0.0214515	0.0301351	0.0685427	0.0251892	0.0120179	0.0348683	0.0500591	0.0436343	0.0469989	0.0678947	0.0612605	0.0704693	0.0506259	0.089716	0.0881462	0.0323992	0.0510905	0.0446776	0.0656782	0.0769881	0.0747702	0.0591008	0.11996
Horodyskia minor_SWZ-CZ-48-2_Points04	0.0395301	0.0450541	0	0.0692559	0.0172786	0.0617263	0.0155781	0.0388568	0.0284173	0.0495692	0.0198909	0	0.0310671	0.0357079	0.0334331	0.0602846	0.051393	0.0448455	0.00300041	0.0447444	0.0590878	0.0439703	0.0265591	0.0276702	0.0101961	0.0339819	0.0699601	0.054513	0.065538	0.0703694	0.0530566	0.0199735	0.0439027	0.0638293	0.0816025	0.0891328	0.0505028	0.0762307	0.05217	0.0744091	0.0769933	0.0819424	0.083238	0.120666	0.0385218	0.0661382	0.0779202	0.06195	0.0462446
Horodyskia minor_SWZ-CZ-48-2_Points05	0.0459928	0.0520129	0.071973	0.0468505	0.0284095	0.0286106	0.0286816	0.0144943	0.0405887	0.0500551	0	0.0261018	0.0535104	0.0351322	0.0848656	0.041961	0.0298935	0.0322065	0.0488004	0.0278359	0.0395254	0.0718787	0.0618373	0.0586401	0.0554361	0.0592262	0.0376445	0.0758695	0.035781	0.0461967	0.0635953	0.0949106	0.0651041	0.0672726	0.026357	0.0554998	0.0439427	0.0123253	0.0821931	0.0556822	0.108064	0.0778142	0.0613735	0.0249758	0.0514738	0.0600838	0.0845333	0.0979916	0.111777
Horodyskia minor_SWZ-CZ-48-2_Points06	0.0153559	0.0324466	0.0380038	0.0592846	0.039126	0.00266256	0.00727485	0.0485665	0.0531782	0.039356	0.0345614	0.0156245	0.0628441	0.0588164	0.0565215	0.0356445	0	0.0600532	0.0624678	0	0.0512517	0.00117604	0.0841952	0.0585968	0.086977	0.07048	0.0898021	0.0421199	0.0389883	0.0579902	0.0130276	0.0677552	0.0411829	0.076299	0.0936879	0.0911978	0.0210325	0.0580586	0.040811	0.086941	0.0507752	0.0584206	0.0642072	0.0875809	0.0415691	0.071617	0.0648464	0.0582658	0.0519502
Horodyskia minor_SWZ-CZ-48-2_Points07	0.0895238	0.0152862	0.0554759	0.0195605	0.054362	0.0153406	0.0424788	0.0425631	0	0.0463271	0.0264566	0.0456817	0.0692722	0.0552206	0.0381661	0.0625738	0.0550774	0.00141372	0.0554236	0.0459715	0.0655287	0.0410436	0.0599289	0.0640702	0.0729777	0.0746813	0.0452652	0.0517207	0.0699176	0.0547468	0.0611598	0.0844178	0.0913948	0.0772818	0.0913471	0.0512881	0.0792627	0.0675656	0.105163	0.0637534	0.097269	0.0892216	0.0815135	0.0460935	0.0270637	0.0499955	0.11035	0.0940227	0.0499493
Horodyskia minor_SWZ-CZ-48-2_Points08	0.0379023	0.0617077	0.0652656	0.00548577	0	0	0.0238513	0.0492566	0.00119976	0.044323	0.00867298	0.0183564	0.0224323	0.000528377	0.0464552	0.00860298	0.0490183	0.01656	0.00448348	0.0576236	0.0403481	0.030332	0.022575	0.0693352	0.0538992	0.0830572	0.0504662	0.0474462	0.0590222	0.0558421	0.0894319	0.074555	0.0819033	0.0602599	0.065237	0.0459281	0.0772916	0.055775	0.061	0.0785106	0.0603604	0.0617516	0.0610693	0.0629973	0.0506496	0.0791038	0.0381213	0.0861131	0.112844
Horodyskia minor_SWZ-CZ-48-2_Points09	0.0357036	0.0342847	0.0380003	0.0602034	0.0525956	0.0554862	0.0313404	0.0555899	0.0178713	0.0232016	0.0472777	0.0332179	0.0455906	0.0276253	0.049498	0.0602436	0.044161	0.0684747	0.0341636	0.0639556	0.0562032	0.0694052	0.0637095	0.0657938	0.0362246	0.0383855	0.0641346	0.0373718	0.0236584	0.085378	0.0743697	0.0508264	0.0457682	0.0588879	0.033299	0.0616071	0.0487978	0.0720012	0.0672983	0.0680281	0.0588937	0.0501338	0.0595461	0.0309491	0.0636369	0.0708852	0.070603	0.0807404	0.0758565
Horodyskia minor_SWZ-CZ-48-2_Points10	0.0501174	0.0659752	0.0438135	0.067917	0.0333321	0.010114	0.0306109	0.0393844	0.0305777	0.0275641	0.0449262	0.0296368	0.0196344	0.0529333	0.0445504	0.0650794	0.0301801	0.0625266	0.0427088	0.069353	0.023365	0.0580826	0.0577702	0.0544027	0.0424331	0.0505725	0.0928786	0.0893801	0.0262343	0.0397301	0.0815441	0.0644507	0.030919	0.0648949	0.0734968	0.0623875	0.0931201	0.101648	0.104882	0.0612868	0.073575	0.0779235	0.0715382	0.0847911	0.087081	0.0644596	0.072465	0.0918028	0.0670191
Horodyskia minor_SWZ-CZ-48-2_Points11	0.0202034	0.0448406	0.0422875	0.00322362	0	0	0.0556443	0.0283924	0.00715508	0.0516022	0.0422927	0.0356489	0.0557695	0.0235663	0.0605422	0.042641	0.0157779	0.0615021	0.00807062	0.0628756	0.0603713	0.0396151	0.0126881	0.0541342	0.0389758	0.0535252	0.0680108	0.046999	0.046515	0.048928	0.0486117	0.0282565	0.072256	0.093007	0.0759544	0.018355	0.067739	0.0335687	0.0112794	0.0956496	0.0596554	0.0728614	0.0806679	0.0973238	0.0739157	0.0936139	0.124947	0.0415415	0.0964267
Horodyskia minor_SWZ-CZ-48-2_Points12	0.0402649	0.0515597	0.0399774	0.0345181	0.0514636	0.0388942	0.068522	0.0166249	0.0233787	0.0431527	0.0627806	0	0.0835841	0.0230425	0.0598151	0.0668577	0.0511746	0.0325465	0.0400508	0.021729	0.0870395	0.0231541	0.126026	0.0746449	0.0522227	0.0331456	0.0395634	0.0996558	0.051965	0.05172	0.0956314	0.0676613	0.0839172	0.0721521	0.100852	0.0391409	0.0304185	0.0776434	0.0878798	0.101519	0.0908042	0.0959283	0.0921508	0.0701025	0.0574184	0.0694813	0.0476868	0.0786425	0.109963
Horodyskia minor_SWZ-CZ-48-2_Points13	0.055616	0.0396141	0.0408045	0.055684	0.0421647	0.0248431	0.0671248	0.0531197	0	0.0461113	0.0423896	0.0700278	0.0582292	0.112628	0.0220188	0.0366988	0.068837	0.111576	0.0846123	0.0542739	0.0412144	0.0799084	0.0419527	0.093748	0.0247469	0.0213958	0.0660216	0.0624838	0.0894775	0.0585429	0.0415428	0.0723155	0.0628304	0.0737158	0.111381	0.0682326	0.0855225	0.0561245	0.110556	0.105194	0.0935613	0.0856891	0.0548793	0.0809318	0.0438193	0.0500586	0.0797697	0.076377	0.0866635
Horodyskia minor_SWZ-CZ-48-2_Points14	0.0119429	0.054706	0.0494803	0.0455381	0.0553408	0	0.0351821	0	0.0344739	0.0143627	0.0922076	0.0317917	0.115078	0.0934246	0.0511203	0.0866393	0.0191494	0.0107494	0.00982451	0.0636494	0.115168	0.0639241	0.0544743	0.0884771	0.0333073	0.0341828	0.0524316	0.0115644	0.0293855	0.0573766	0.0804315	0.0868775	0.0340651	0.00213692	0.107976	0.0484632	0.133405	0.140406	0.073483	0.0782562	0.0667572	0.0559192	0.0845048	0.0831244	0.0262301	0.0656467	0.101915	0.0794183	0.098029
Horodyskia minor_SWZ-CZ-48-2_Points15	0.00314901	0.019196	0	0.0320617	0.0340747	0.0302607	0.0496251	0	0.025021	0.0370026	0.00715824	0.0417169	0.0301137	0.0119372	0.0270224	0.0558845	0.0649332	0.0600222	0.0876401	0.0599163	0.0461789	0.0905981	0.0687022	0.0855031	0.0316544	0.0960044	0.089862	0.0136201	0.0387624	0.0237019	0.0958178	0.0574081	0.0594499	0.0392688	0.0672529	0.0330596	0.0607293	0.0560528	0.0552524	0.0293879	0.0451006	0.0631316	0.051017	0.0785282	0.0738122	0.0503954	0.0903475	0.0828549	0.0775622
Horodyskia minor_SWZ-CZ-48-2_Points16	0.0339695	0.0172439	0.0346914	0.00784985	0.0205847	0	0.0359119	0.0168299	0.019715	0.0592079	0.0341901	0.0305787	0.0131474	0.0257772	0.0812982	0.0355927	0.0411402	0.0597872	0.0569212	0.039583	0.043706	0.0527014	0.0323161	0.0117444	0.0736967	0.0281375	0.0559433	0.0372086	0.057373	0.0508459	0.0887839	0.0497077	0.0921571	0.0574873	0.0823391	0.0998941	0.0528718	0.0672051	0.0802071	0.0798316	0.0817576	0.0461839	0.0857191	0.0562942	0.0721332	0.0759228	0.0399761	0.115508	0.0542944
Horodyskia minor_SWZ-CZ-48-2_Points17	0.0444552	0.0322822	0.0125294	0.0562737	0.00674803	0.0388429	0.052866	0.0417838	0.0163222	0.0498851	0.0365399	0.0368715	0.0594736	0.0933214	0	0.0316146	0.0528954	0.0744882	0.0626812	0.081062	0.0901738	0.0563301	0.0625817	0.0684823	0.0830676	0.0470398	0.0930618	0.0361932	0.0660029	0.0558863	0.115079	0.0680656	0.0527226	0.0924522	0.063537	0.0856892	0.0975193	0.0739208	0.0576679	0.0640638	0.120188	0.0312989	0.0598617	0.0397347	0.0892422	0.0558282	0.0242872	0.0931795	0.0879787
Horodyskia minor_SWZ-CZ-48-2_Points18	0.0347091	0.00871006	0.0115478	0.0193408	0.0504933	0.0923176	0.0272007	0.00611542	0.0359993	0.0406958	0.024777	0.0248564	0.0442659	0.0329527	0.0593104	0.0427762	0.0465107	0	0	0.0430809	0.0854387	0.0943815	0.0701368	0.0854791	0.0448215	0.0386236	0.0755067	0.049442	0.0536198	0.029269	0	0.0423662	0.0355937	0.0854773	0.0875291	0.0735547	0.0631297	0.114273	0.0189163	0.105899	0.0485373	0.0389301	0.0351333	0.117163	0.0895232	0.0829011	0.067726	0.0651221	0.0892399
Horodyskia minor_SWZ-CZ-48-2_Points19	0.0515457	0.00236217	0.0291815	0	0.00684501	0	0.0232362	0.0683211	0.0609559	0.00339721	0.0205261	0.00151622	0.0286793	0.0265816	0.0386312	0.0557793	0.0484202	0.0226807	0.062976	0.0676213	0.0177455	0.0160187	0.0454341	0.0465921	0.0606493	0.0212138	0.0703283	0.0346019	0.103182	0.13665	0.0701678	0.0699795	0.0395143	0.027457	0.103814	0.0444874	0.0483534	0.0327107	0.0803141	0.0602637	0.0533303	0.0613312	0.0698679	0.0483731	0.100429	0.0756099	0.0724562	0.0624613	0.0349789
Horodyskia minor_SWZ-CZ-48-2_Points20	0	0.0193206	0.0424448	0.0651596	0.0176428	0	0.0198224	0.0168281	0.0440817	0.0504686	0.0224923	0.0754172	0.0421501	0.0305464	0.0199563	0.0692277	0.0543686	0.0380398	0.0333312	0.024925	0.0984393	0.0239	0.0459203	0.0119278	0.046516	0.0754589	0.0545837	0.0630334	0.0657418	0.0574481	0.0640737	0.0621258	0.0570736	0.0721438	0.0635643	0.0295854	0.0640938	0.0699887	0.0852511	0.0669607	0.0474451	0.04642	0.0477025	0.0761783	0.0833532	0.0691394	0.031798	0.0951093	0.0638938
Specimen SWZ-CZ-51
Raman shift (cm-1)	1000.32	1001.98	1003.64	1005.29	1006.95	1008.61	1010.26	1011.92	1013.57	1015.23	1016.88	1018.53	1020.19	1021.84	1023.49	1025.15	1026.8	1028.45	1030.1	1031.76	1033.41	1035.06	1036.71	1038.36	1040.01	1041.66	1043.31	1044.96	1046.61	1048.25	1049.9	1051.55	1053.2	1054.84	1056.49	1058.14	1059.78	1061.43	1063.08	1064.72	1066.37	1068.01	1069.65	1071.3	1072.94	1074.59	1076.23	1077.87	1079.51
Horodyskia moniliformis_SWZ-CZ-51_Points01	0.0205875	0.0439112	0.00971466	0	0.0204237	0.0317364	0.0223456	0.0362497	0.0501657	0.0461515	0.0639846	0.0580177	0.0844636	0.0771072	0.0389213	0.0183622	0.066262	0.0118847	0.0518904	0.0346614	0.0485053	0.0836296	0.0588079	0.0527989	0.0615757	0.0435518	0.0563754	0.105036	0.0482242	0.092492	0.0441496	0.0452437	0.0532536	0.0639965	0.0759214	0.0562321	0.0666894	0.036818	0.0607574	0.0693538	0.0822047	0.0889403	0.105145	0.0565844	0.0549426	0.0767693	0.0948386	0.0636548	0.0679443
Horodyskia moniliformis_SWZ-CZ-51_Points02	0.00422004	0	0.0580291	0.0466265	0.0248427	0.0493713	0.0226954	0.0270645	0.0314294	0.00900415	0.0331828	0.0369143	0.00212123	0.0479121	0.049585	0.0520101	0.0533501	0.017383	0.050108	0.0343078	0.027137	0.0459623	0.0709295	0.0421352	0.0439195	0.00343446	0.0822003	0.0611508	0.0551289	0.0480493	0.0915246	0.0326623	0.0543395	0.0824599	0.0477079	0.0500594	0.0661593	0.0464575	0.0577043	0.0618985	0.044357	0.0893277	0.0767864	0.0666003	0.0639029	0.0770483	0.0629477	0.0743697	0.0397023
Horodyskia moniliformis_SWZ-CZ-51_Points03	0.0411706	0	0.0185576	0.0503586	0.0553057	0.0452157	0.0157273	0	0.0359668	0.0240291	0.0341794	0.0335551	0.0249046	0.0333585	0.0470954	0.0190894	0.0207104	0.0196039	0.0319263	0.042752	0.0313789	0.0460134	0.0646349	0	0.0867073	0.0543318	0.0538431	0.07195	0.0639999	0.0689454	0.0655074	0.0766954	0.064035	0.0387901	0.0432657	0.0560747	0.0378177	0.0408984	0.0540863	0.0282731	0.0870114	0.0675704	0.0527019	0.0492833	0.0319542	0.0806025	0.0929235	0.0535156	0.0691863
Horodyskia moniliformis_SWZ-CZ-51_Points04	0.0383013	0.0325013	0.035837	0.0469197	0.0509449	0	0	0.0403622	0.0307667	0.0481868	0.0288804	0.032255	0.0404965	0.0697229	0.0253385	0.0509193	0.0279998	0.0523639	0.0138417	0.0677851	0.0305201	0.0464187	0.0526475	0.0361344	0.0739085	0.0653636	0.0516008	0.0522521	0.0723921	0.0545658	0.00577831	0.0822132	0.0705151	0.0861514	0.0474009	0.0499281	0.078175	0.0563847	0.0887873	0.052254	0.0442765	0.0686472	0.0562369	0.0286823	0.0780188	0.058289	0.0373779	0.114067	0.0936668
Horodyskia moniliformis_SWZ-CZ-51_Points05	0	0.0637782	0.0487264	0.0528578	0.043503	0.0676991	0.0447747	0.0611496	0.0479688	0.0577148	0.0299806	0.044571	0.0474926	0.0912041	0.0542414	0.0432234	0.0529689	0.047727	0.0318971	0.0453732	0.0585658	0	0.0782682	0.0581388	0.0584188	0.0651639	0.11447	0.0720648	0.0763166	0.0530703	0.0638777	0.0761176	0.0614227	0.0375053	0.0689685	0.081388	0.0687707	0.0667799	0.0723925	0.0690496	0.0764859	0.10611	0.0688429	0.0546247	0.0374263	0.0824455	0.0612959	0.117152	0.104932
Horodyskia moniliformis_SWZ-CZ-51_Points06	0.0327468	0.0178284	0.0171651	0	0.0339864	0.0356807	0.0396423	0.0374011	0.0462047	0.026637	0.0190992	0.0590274	0.0205126	0.044965	0.0635384	0	0.0152262	0.0238834	0.0571669	0.025925	0.027261	0.0232731	0.0575096	0.0443283	0.026371	0.0493278	0.0422861	0.0506381	0.0967755	0.0691327	0.0667582	0.0566824	0.0412433	0.0448519	0.0471445	0.028168	0.0758855	0.0513298	0.0796908	0.0584268	0.110975	0.0268906	0.0746759	0.0821247	0.0676536	0.0893003	0.0471419	0.0681377	0.07213
Horodyskia moniliformis_SWZ-CZ-51_Points07	0.0486707	0.033706	0.0330369	0	0.0494684	0.0511391	0.0550836	0.0528077	0.0616081	0.0419563	0.0343687	0.0743821	0.0357292	0.0602228	0.0788206	0.0133575	0.0303139	0.0389671	0.0723166	0.040957	0.0422681	0.03824	0.0725451	0.0592974	0.0412599	0.0642529	0.057162	0.0655085	0.111748	0.083997	0.0815862	0.0714521	0.0559394	0.0595285	0.0617977	0.0427372	0.0905602	0.0659043	0.0943155	0.0729605	0.125627	0.0412732	0.0891634	0.0966021	0.0820586	0.103735	0.0614254	0.0824492	0.0864209
Horodyskia moniliformis_SWZ-CZ-51_Points08	0.0353435	0.024196	0.0303234	0.0007501	0.0515458	0	0.0153314	0.0212519	0.05555	0.0768055	0.0315479	0.0224795	0.0540745	0.0409393	0.0459338	0.0422392	0.0315468	0.0446491	0.0275261	0	0.0632504	0.0571518	0.0506721	0.0903452	0.0534975	0.0376586	0.0690418	0.0771985	0.0450992	0.0530663	0.0748895	0.0891541	0.0494345	0.0801236	0.0519006	0.00784993	0.0876307	0.0708202	0.0622806	0.0273328	0.0577669	0.0752479	0.0864752	0.0532877	0.0918136	0.0565833	0.0606624	0.0896762	0.09672
Horodyskia moniliformis_SWZ-CZ-51_Points09	0.030291	0.027146	0.0375569	0.0475766	0	0.015737	0.0419548	0.064486	0.00316062	0	0.00356607	0.0417147	0.0234566	0.0393205	0.0247164	0.0252468	0.0566637	0.0138037	0.0430763	0.0466842	0.0308877	0.0542586	0.051732	0.0414053	0.0184565	0.0612506	0.0409475	0.0381955	0.0415404	0.0460946	0.0483673	0.0436211	0.0368019	0.0412922	0.06047	0.0708038	0.0601915	0.0522663	0.0704414	0.0399966	0.0455008	0.0905816	0.0553674	0.0106406	0.0638933	0.0401351	0.0752752	0.0408815	0.0349972
Horodyskia moniliformis_SWZ-CZ-51_Points10	0.0355761	0.0240369	0.00180687	0.0428353	0.0457186	0.04713	0.0810534	0.0281094	0.0574779	0.0201475	0.0401884	0.00205328	0.0444193	0.0497846	0.0666789	0.0335684	0.0242052	0.0980725	0.0389105	0.0424767	0.0368342	0.061899	0.0775378	0.0629789	0.0484561	0.0637965	0.0856472	0.0656451	0.0695679	0.0364332	0.0558614	0.0627067	0.0515995	0.0385496	0.0825321	0.0691763	0.0730444	0.0631961	0.0837273	0.0320025	0.0790943	0.0508848	0.0423782	0.0395252	0.0603197	0.0801247	0.0808819	0.0445149	0.059889
Horodyskia moniliformis_SWZ-CZ-51_Points11	0.0606437	0.0599798	0.0324579	0.0751375	0.0406722	0.0274755	0.0148859	0.0579275	0.082724	0.0259811	0.023747	0.123289	0.0804863	0.0801375	0.0273607	0.0715575	0.0711026	0.0665984	0.0326475	0.0757159	0.0243066	0.0597907	0.0908672	0.0864428	0.0980828	0.0758947	0.0973858	0.0644706	0.0747565	0.0849459	0.0524026	0.0874887	0.0951062	0.106464	0.0661011	0.111862	0.118321	0.0756212	0.098666	0.0860073	0.0793133	0.0924505	0.0631037	0.0532766	0.0488628	0.116357	0.0820317	0.100971	0.0997835
Horodyskia moniliformis_SWZ-CZ-51_Points12	0.0547013	0	0.0433656	0.0360895	0.0269945	0.0336347	0.0512802	0.033998	0.0353706	0.0329059	0.0201651	0.0355244	0.0336733	0.054367	0.030436	0.0818256	0.0289474	0.0483883	0.0236446	0.0409171	0.0467261	0.000394954	0.0383134	0.0696448	0.0508037	0.0856231	0.0572282	0.0880653	0.0678592	0.0297039	0.0820016	0.0796232	0.0981007	0.0451966	0.0625427	0.0808084	0.0907058	0.0724343	0.0972217	0.0634845	0.108221	0.089893	0.0745065	0.0571435	0.122509	0.0912591	0.118023	0.0814032	0.0901542
Horodyskia moniliformis_SWZ-CZ-51_Points13	0.0249025	0.0166213	0.00506614	0.0132244	0	0.0628223	0.0686609	0.0625639	0.0400983	0.0591558	0.0675875	0.0278784	0	0.0916538	0.0494056	0.0631237	0.0295608	0.0259157	0.0593573	0.0647784	0.0728411	0.102372	0.0554051	0.0987251	0.0923942	0.0774771	0.0698626	0.0506243	0.0571618	0.0536107	0.0960699	0.077522	0.0936574	0.0502388	0.0905299	0.08095	0.0841253	0.0719932	0.0574708	0.0673425	0.12546	0.0955457	0.0562928	0.111491	0.0839523	0.0381766	0.06568	0.0822523	0.103499
Horodyskia moniliformis_SWZ-CZ-51_Points14	0.0592316	0.0339642	0.00280933	0.00457187	0.0405119	0.00771086	0.0235985	0.0063344	0.00487935	0.0120004	0.0477728	0.00656918	0.00500534	0.0284857	0.0050704	0.00142896	0.0322175	0.0660378	0.0514873	0.0412699	0.0237087	0.0810291	0.0399594	0.0285285	0.0312056	0.0521982	0.0730862	0.0490139	0.027672	0.0647938	0	0.0468152	0.0723731	0.0235997	0.0464084	0.0538662	0.0421151	0.0142014	0.0331708	0.0402374	0.0586523	0.0434867	0.0669272	0.0388963	0.0723398	0.0908677	0.0536413	0.075362	0.053794
Horodyskia moniliformis_SWZ-CZ-51_Points15	0.0392299	0.0146771	0.0054119	0.0499545	0.0255942	0.0545464	0.0323434	0.0100493	0.0559169	0.0177774	0.0345685	0.0470199	0.0469871	0.0238836	0.0316181	0.05334	0.0254607	0.0395747	0.0473723	0.0460735	0.00959846	0.0207249	0.0456461	0.0381126	0.0254624	0.0333899	0.0400017	0.0273955	0.0540234	0.0425406	0.0401607	0.0558106	0.0453739	0.0564363	0.08113	0.0443669	0.0601218	0.0423846	0.0772153	0.0651414	0.0832565	0.0596143	0.0810086	0.0939826	0.0711121	0.101646	0.118689	0.0564786	0.0691274
Horodyskia moniliformis_SWZ-CZ-51_Points16	0.0201874	0.0302232	0.0484258	0.0864996	0.014607	0.0519917	0	0.0184507	0.0286287	0.0201129	0.0147634	0.0275982	0.021046	0.0525785	0.0308683	0.0729162	0.0104998	0.0695284	0.0766341	0.0519245	0.0521093	0.0518837	0.0279858	0.0686899	0.0330369	0.0537405	0.0677566	0.0618755	0.0722174	0.0661576	0.0929336	0.032335	0.0664272	0.0471449	0.0569013	0.0535632	0.0727724	0.0631917	0.0379531	0.0644612	0.0993661	0.0931085	0.0440876	0.0401661	0.062004	0.0935217	0.0450974	0.0786727	0.0420596
Horodyskia moniliformis_SWZ-CZ-51_Points17	0.0447381	0	0.055143	0.0180191	0.00290007	0.0250878	0.0272862	0.0336555	0.0294762	0	0.0225491	0.0325005	0.00803204	0.0314048	0.0414404	0.0342858	0.0439662	0.0391945	0.0179419	0.0134563	0.0275221	0.0598909	0.0223458	0.0499294	0.0391965	0.0542759	0.0467203	0.0728523	0.0568701	0.0419785	0.0364992	0.0213055	0.0620716	0.0675302	0.0507272	0.0780625	0.0681901	0.0635298	0.0491889	0.067176	0.0525839	0.0463879	0.035572	0.101787	0.0963321	0.0629773	0.0816486	0.0865876	0.0758603
Horodyskia moniliformis_SWZ-CZ-51_Points18	0.019305	0.0801703	0.0390575	0.042787	0.0333314	0.0320803	0.0776311	0.0292097	0.0476845	0	0.0429681	0.0393289	0.0349636	0	0.0665207	0.0544681	0.0453351	0.0690325	0.0138486	0.0420115	0.0642067	0.0437942	0.0357019	0.0581701	0.02755	0.0707891	0.0403593	0.0694014	0.0870834	0.0826554	0.0620399	0.0337682	0.0619742	0.0575275	0.077473	0.0483114	0.0368789	0.0378535	0.0918357	0.0691879	0.048363	0.104832	0.0525693	0.0800962	0.0659837	0.0168536	0.106803	0.0418594	0.102866
Horodyskia moniliformis_SWZ-CZ-51_Points19	0.0680618	0.0325282	0.0263607	0.0185338	0.0725352	0.0328615	0.0303832	0	0.0565336	0.0526757	0.0398415	0.0302893	0.0537945	0.0801434	0.0245647	0.0298074	0.0288514	0.0926436	0.052499	0.0508076	0.0476401	0.0465463	0.0463052	0.0715694	0.0514747	0.0364201	0.0566806	0.0682343	0.0614185	0.0690832	0.0480996	0.0288615	0.0843084	0.0596554	0.0564502	0.0507231	0.0711552	0.07985	0.0462339	0.0935411	0.0537347	0.0758797	0.0842688	0.0704958	0.0237598	0.0349877	0.0830499	0.0533048	0.0961675
Horodyskia moniliformis_SWZ-CZ-51_Points20	0.0290581	0.0310685	0	0.0243467	0.0234328	0.0063187	0.0403079	0.0291554	0.0339589	0.00425379	0.067905	0.0289917	0.0362384	0.0538078	0.0265002	0.0503969	0.0131203	0.0420884	0.038292	0.053969	0.0475328	0.0419908	0.0530612	0.0711179	0.0734279	0.0374277	0.0613854	0.0565021	0.0645685	0.0215949	0.0795594	0.068029	0.0639597	0.0647458	0.0900745	0.0812055	0.063023	0.0520764	0.0799077	0.0649596	0.0539023	0.0525609	0.0643674	0.0659583	0.0874428	0.0589646	0.0550387	0.107242	0.091084
Specimen SWZ-CZ-53
Raman shift (cm-1)	1000.32	1001.98	1003.64	1005.29	1006.95	1008.61	1010.26	1011.92	1013.57	1015.23	1016.88	1018.53	1020.19	1021.84	1023.49	1025.15	1026.8	1028.45	1030.1	1031.76	1033.41	1035.06	1036.71	1038.36	1040.01	1041.66	1043.31	1044.96	1046.61	1048.25	1049.9	1051.55	1053.2	1054.84	1056.49	1058.14	1059.78	1061.43	1063.08	1064.72	1066.37	1068.01	1069.65	1071.3	1072.94	1074.59	1076.23	1077.87	1079.51
Horodyskia moniliformis_SWZ-CZ-53_Points01	0.06297	0.138348	0.0556426	0.0165439	0.0388967	0.00926268	0.0329814	0.0659424	0.0847026	0.0878335	0.084026	0.144256	0.120738	0.0188701	0.0599014	0.0590302	0.0336283	0.166456	0.0698005	0.114728	0.0977801	0.106931	0.145606	0.12061	0.0921759	0.173384	0.0936529	0.163625	0.0944011	0.119825	0.0611547	0.154241	0.136954	0.124905	0.0494015	0.207253	0.150199	0.174894	0.0546493	0.0872575	0.189861	0.166166	0.121049	0.13524	0.06186	0.0836203	0.168594	0.143078	0.115888
Horodyskia moniliformis_SWZ-CZ-53_Points02	0.00118237	0.0323699	0	0	0.0421486	0.0566341	0.0259503	0.0206456	0.0400381	0.0368949	0.0584241	0.0889467	0.0757659	0.0567595	0.0744492	0.0757409	0	0.0679023	0.0463857	0.0436399	0.11999	0.0482976	0.187904	0.085044	0.113106	0.0594893	0.0927687	0.145192	0.060816	0.0832012	0.144482	0.103287	0.135498	0.0897316	0.113098	0.113643	0.128785	0.149692	0.140547	0.20051	0.0981568	0.1453	0.144304	0.113121	0.12543	0.0660095	0.110083	0.160282	0.134465
Horodyskia moniliformis_SWZ-CZ-53_Points03	0.0173968	0.0893049	0.0560338	0.0871167	0	0	0.0836148	0.111304	0.117407	0.0144351	0.130108	0.0905832	0.159612	0.0886908	0.0240431	0.119648	0.0812078	0.0837886	0	0.122353	0.0846248	0.132014	0.0917227	0.0747958	0.0662759	0.116781	0.0666857	0.0923882	0.121325	0.081454	0.152683	0.183369	0.155115	0.0587012	0.152209	0.180043	0.0644743	0.136171	0.0889634	0.0926493	0.172728	0.132823	0.172326	0.146069	0.139769	0.142946	0.159044	0.152962	0.22421
Horodyskia moniliformis_SWZ-CZ-53_Points04	0.126612	0.0913874	0	0.036499	0.0066527	0.0203176	0	0.0820008	0.0582012	0.000407766	0.110876	0.0306342	0.045891	0.06711	0.0488668	0.0735043	0.0539544	0.0157712	0.115145	0.0174085	0.0581847	0.0445208	0.0792283	0.0573887	0.104451	0.103685	0.0315082	0.124079	0.0644891	0.0981519	0.108963	0.113994	0.127845	0.0865499	0.0348068	0.204421	0.0894789	0.18494	0.0622797	0.0993435	0.15532	0.0739449	0.0998225	0.0268676	0.12813	0	0.0927237	0.116094	0.11912
Horodyskia moniliformis_SWZ-CZ-53_Points05	0.043028	0.0269191	0.0309754	0.0909334	0.106785	0.0626282	0.0525923	0.0222551	0.117814	0.036188	0.103971	0.136543	0.0831212	0.10964	0.109181	0.113938	0.0880979	0.0567491	0.0423928	0.126274	0.159975	0.0876734	0.0946699	0.123097	0.172292	0.136428	0.185585	0.0857615	0.0727296	0.112661	0.176494	0.0538584	0.113021	0.148164	0.135483	0.072448	0.14473	0.176798	0.10588	0.221899	0.161843	0.116249	0.0976326	0.0902281	0.125139	0.100704	0.144063	0.168114	0.061422
Horodyskia moniliformis_SWZ-CZ-53_Points06	0.0564097	0.0288123	0.0188743	0.0406616	0.0799668	0.065437	0.0227461	0.048356	0.0783476	0.0174354	0.0653928	0.0432863	0.0643044	0	0.121559	0.0501149	0	0.0550134	0.0636046	0.0689687	0.0298594	0.0953186	0.162544	0.0943086	0.036111	0.0818526	0.0693485	0.0994055	0.10204	0.0192279	0.0259083	0.065759	0.0876613	0.130033	0.0832808	0.108908	0.17647	0.177242	0.0261317	0.0901615	0.0571223	0.055855	0.127031	0.0621378	0.1043	0.0755635	0.126815	0.163229	0.110714
Horodyskia moniliformis_SWZ-CZ-53_Points07	0.0142831	0.0696303	0.0249396	0.0409946	0.0389961	0.0643597	0.0101274	0.0207689	0.0577991	0.0427358	0.0516073	0.0488001	0.071355	0.0394553	0.02723	0.0487706	0.000790084	0.039056	0.0236503	0	0.0893522	0.0367946	0.0947748	0.0777775	0.0469783	0.044088	0.0945162	0.0728871	0.102956	0.0954198	0.0650171	0.0831314	0.0896631	0.0848421	0.099598	0.087787	0.0777705	0.068371	0.0948776	0.0902355	0.101141	0.0972671	0.12228	0.0829417	0.042149	0.0158348	0.0944788	0.133694	0.0800436
Horodyskia moniliformis_SWZ-CZ-53_Points08	0	0.0482138	0.0283419	0.0428159	0.0237998	0.0715908	0.0133735	0.0403914	0.00718113	0	0.0841955	0.038706	0.0560837	0.0808374	0.0746446	0.0376784	0.0713825	0.0343774	0.0858872	0.104235	0.0780252	0.132039	0.118682	0.0533864	0.108626	0.0281663	0.0418368	0.140526	0.106121	0.162057	0	0.158581	0.137517	0.0403615	0.137186	0.0891141	0.0500882	0.0513103	0.133671	0.0983144	0.141844	0.12132	0.104973	0.122582	0.145762	0.088234	0.150207	0.0675533	0.120595
Horodyskia moniliformis_SWZ-CZ-53_Points09	0.109787	0.100829	0.124835	0.0943835	0.081344	0.0423979	0.0503817	0.108664	0.0640455	0.0906584	0.132719	0.104433	0.0801727	0.0966516	0.0494938	0.0504835	0.0969853	0.128261	0.0678487	0.159433	0.0785722	0.0932729	0.100931	0.161891	0.169363	0.108225	0.0428386	0.0725233	0.0590413	0.138326	0.0925246	0.129916	0.187818	0.00366135	0.156344	0.175368	0.138103	0.203899	0.169629	0.0926564	0.149922	0.104259	0.178197	0.192822	0.156554	0.0799203	0.0660029	0.150477	0.0936974
Horodyskia moniliformis_SWZ-CZ-53_Points10	0.0554826	0.0244822	0.0794441	0.0490531	0.00996499	0.0853086	0.0445289	0.0962804	0.0665386	0.0644037	0	0.0642629	0.116134	0.124643	0.0563711	0.0445613	0.100532	0.0426238	0.0818551	0.0822667	0.0420911	0.0657168	0.0808507	0.0839988	0.108243	0.0741891	0.0514066	0.072322	0.121469	0.104568	0.121365	0.138627	0.143417	0.0835933	0.148691	0.0980378	0.0936435	0.0840674	0.144168	0.134188	0.0984372	0.123803	0.142853	0.111206	0.122928	0.0821912	0.0780427	0.0571908	0.0600968
Horodyskia moniliformis_SWZ-CZ-53_Points11	0.083536	0.0970062	1.79043e-05	0.0257004	0.0211006	0	0.024931	0.0248937	0.0455958	0.0952941	0.103713	0.0512666	0.104878	0.0921159	0.0707917	0.0814662	0.100431	0.0407174	0.0675727	0.071766	0.117265	0.0905622	0.124126	0.0660248	0.0956492	0.129314	0.111273	0.0565758	0.0771316	0.0833952	0.112427	0.140748	0.113446	0.10362	0.100471	0.171205	0.0882717	0.0833106	0.0508722	0.0601279	0.0933793	0.13199	0.0578236	0.114462	0.119352	0.116602	0.11923	0.115796	0.124406
Horodyskia moniliformis_SWZ-CZ-53_Points12	0.0664907	0.141272	0	0.131475	0.0193319	0.065087	0.0634555	0.0493967	0.0188816	0.0516006	0.0713678	0.0630855	0.107833	0.0740503	0.107452	0.117064	0.140929	0.0458473	0.0471278	0.103101	0.0207753	0.159167	0.118851	0.195285	0.0853103	0.156531	0.0922055	0.128962	0.101684	0.0724904	0.0284763	0.0743794	0.140971	0.174533	0.152006	0.0375003	0.163593	0.0976586	0.0291425	0.142107	0.136258	0.0719116	0.0882332	0.107391	0.126962	0.135145	0.0663296	0.135826	0.105754
Horodyskia moniliformis_SWZ-CZ-53_Points13	0.00524506	0.0826361	0.110665	0.0894451	0.0159696	0.0596403	0.0050941	0	0	0.0251176	0.0783133	0.0416612	0.0758678	0.0465285	0.0451654	0.115402	0.0962369	0.0630294	0.0580812	0.148706	0.0393925	0.0841334	0.0312182	0.0981526	0.0622183	0.115373	0.0583294	0.100146	0.0771719	0.124736	0.105147	0.148004	0.040069	0.0569502	0.12352	0.0855222	0.102723	0.11658	0.0478385	0.0667217	0.0908694	0.192107	0.0951658	0.053922	0.12009	0.113394	0.0536443	0.0795761	0.126374
Specimen SWZ-CZ-25
Raman shift (cm-1)	1000.32	1001.98	1003.64	1005.29	1006.95	1008.61	1010.26	1011.92	1013.57	1015.23	1016.88	1018.53	1020.19	1021.84	1023.49	1025.15	1026.8	1028.45	1030.1	1031.76	1033.41	1035.06	1036.71	1038.36	1040.01	1041.66	1043.31	1044.96	1046.61	1048.25	1049.9	1051.55	1053.2	1054.84	1056.49	1058.14	1059.78	1061.43	1063.08	1064.72	1066.37	1068.01	1069.65	1071.3	1072.94	1074.59	1076.23	1077.87	1079.51
Horodyskia moniliformis_SWZ-CZ-25_Points01	0.0323873	0.0856875	0.0289031	0.0354653	0.0856944	0.0738667	0.0465386	0.0602608	0.0276447	0.0812173	0.0953206	0.0804404	0.0795888	0.07105	0.0789571	0.0395087	0.0375845	0.0626092	0.221014	0.0434971	0.104302	0.0415389	0.0713972	0.0268055	0.101058	0.149432	0.128246	0.138315	0.0606698	0.066632	0.0913837	0.0789197	0.12893	0.13253	0.134621	0.114762	0.131845	0.0912689	0.125434	0.128742	0.109736	0.109919	0.0569869	0.0972569	0.115448	0.00120395	0.0958616	0.12739	0.192192
Horodyskia moniliformis_SWZ-CZ-25_Points02	0	0.114522	0.0965298	0.110227	0.0879072	0.00260386	0.0132488	0.0736343	0.0931954	0.0535258	0.0176129	0.0392368	0.0356932	0	0.085245	0.0568412	0.0316011	0.0809616	0.089057	0.0986677	0.143262	0.0775022	0.0865855	0.0385272	0.0823076	0.0375433	0.104866	0.0364257	0.0658225	0.103674	0.0897853	0.139869	0.102788	0.0648508	0.124905	0.106424	0.126793	0.116176	0.0953004	0.148831	0.122202	0.0942997	0.137924	0.138218	0.0959972	0.0368205	0.0912047	0.0261653	0.144412
Horodyskia moniliformis_SWZ-CZ-25_Points03	0	0.0245809	0.0037606	0.0930902	0.141333	0	0.0451182	0.0910803	0.0294575	0.0751741	0.0431867	0.0125832	0.0716894	0.147488	0.0821607	0.102928	0.0442067	0.038597	0.0796275	0.0977843	0.017863	0.0942418	0.120566	0.129328	0.0793772	0.0553346	0.0389693	0.078862	0.117907	0.152153	0.157568	0.0111909	0.127516	0.077833	0.129219	0.122762	0.129404	0.14263	0.091542	0.0827421	0.0872205	0.131131	0.112669	0.0429694	0.107433	0.156208	0.092066	0.0739387	0.113989
Horodyskia moniliformis_SWZ-CZ-25_Points04	0.0901514	0.0156644	0.0874729	0.0484121	0.0825789	0.0695888	0.0478953	0	0.0475905	0.0621946	0.0651871	0.0161971	0.0931095	0.0607743	0.121308	0.0337469	0.029223	0.0823792	0.102463	0.087515	0.0475847	0	0.0781979	0.100734	0.0471755	0.105613	0.188975	0.0983871	0.0933894	0.0764839	0.0499851	0.113942	0.118954	0.137436	0.107416	0.128945	0.120546	0.0637039	0.103708	0.0881282	0.0147509	0.0923175	0.101702	0.10173	0.042871	0.069306	0.0704222	0.118853	0.110455
Horodyskia moniliformis_SWZ-CZ-25_Points05	0.107454	0.0500258	0.0169252	0.0631749	0.0403681	0.0272328	0.0327627	0.0573307	0.0189836	0.100956	0.0638776	0.0937852	0.0414795	0.0549492	0.0162013	0.0221354	0.0906101	0	0.0518069	0.0972382	0.0586453	0.0379283	0.053938	0.0702404	0.109328	0.0350594	0.0804461	0.0755932	0.108411	0.0926318	0.149439	0.0609802	0.108875	0.115227	0.0815879	0.0740286	0.119182	0.109099	0.0616868	0.0750666	0.117932	0.0935479	0.11377	0.105608	0.0605166	0.105379	0.115371	0.0443251	0.0642386
Horodyskia moniliformis_SWZ-CZ-25_Points06	0.0833292	0.08586	0.0989067	0.062658	0.0441511	0.0477158	0.031223	0.0197099	0.0197683	0.0871844	0.0888264	0.0939211	0.107913	0.0692144	0.102944	0.0794417	0.150324	0.0841617	0.0166237	0.0752367	0.0250417	0.096285	0.0853945	0.153864	0.0734162	0.0834287	0.13639	0.10548	0.0502143	0.0715407	0.156093	0.0251602	0.121404	0.113549	0.111557	0.125082	0.123694	0	0.186522	0.0866368	0.122482	0	0.145177	0.124093	0.157504	0.165432	0.0583498	0.0960407	0.0773701
Horodyskia moniliformis_SWZ-CZ-25_Points07	0.01457	0.0835912	0.0467987	0.0540338	0.0507149	0	0.0628458	0.0680892	0.0902465	0.0559428	0.0784227	0.11896	0.050824	0.0451291	0.0616305	0.0649559	0.0319216	0.123283	0.0921683	0.0599334	0.0579045	0.111143	0.0638707	0.100608	0.139628	0.0842844	0.0712644	0.15167	0.104588	0.164849	0.104913	0.0167076	0.0805976	0.127265	0.127247	0.10424	0.0875138	0.0355696	0	0.140145	0.115959	0.114459	0.135497	0.0895537	0.0650615	0.0531778	0.0776893	0.0746501	0.153517
Horodyskia moniliformis_SWZ-CZ-25_Points08	0.0862033	0.115433	0.0526649	0.080542	0	0.128491	0.0360576	0.024191	0.102183	0.103512	0.0933844	0.102355	0.0932759	0.088026	0.0946671	0.0383814	0.100152	0.0349168	0.0764397	0.0719324	0.127086	0.0695369	0.0298426	0.0188003	0.104505	0.0948995	0.175835	0.132178	0.134463	0.113472	0.149856	0.10733	0.116978	0.0870589	0.0768455	0.094636	0.155079	0.126488	0.0823747	0.110962	0.176807	0.0814347	0.158036	0.14937	0.0305681	0.137631	0.184314	0.0858266	0.0996523
Horodyskia moniliformis_SWZ-CZ-25_Points09	0.0730399	0.000488392	0.0736708	0.105397	0.0276192	0.100129	0.0746823	0.0533679	0.0482187	0.0667264	0.0366785	0.0680767	0.10343	0.126993	0.0546367	0.0298868	0.0818784	0.0721938	0.0483894	0.112755	0.0624442	0.0879014	0.0618119	0.115899	0.0879535	0.0931103	0.114142	0.152506	0.113447	0.0891222	0.0992145	0.15455	0.137288	0.132016	0.158544	0.133766	0.124522	0.0840761	0.100522	0.0761658	0.126272	0.0886313	0.0935418	0.106663	0.15103	0.0970657	0.0949478	0.128678	0.164822
Horodyskia moniliformis_SWZ-CZ-25_Points10	0.0541222	0.0184447	0.0062682	0.0571134	0	0.0482039	0	0.0227465	0.0665151	0.126203	0.0767961	0.145738	0.0640496	0.0275045	0.0568839	0.0832495	0.057253	0.0613964	0.0607006	0.103451	0.0513286	0.07277	0.0855517	0.0959551	0.0919705	0.0967282	0.188233	0.178113	0.0868308	0.0720629	0.0765456	0.141582	0.142097	0.0732274	0.152166	0.134151	0.0438875	0.0767685	0.119159	0.125552	0.0865461	0.101789	0.143522	0.0812964	0.0513099	0.151601	0.0725866	0.119093	0.0908269
Horodyskia moniliformis_SWZ-CZ-25_Points11	0.051917	0.0572227	0	0.027365	0.103619	0.0898517	0.0506707	0.0681664	0.0434816	0.159861	0.0621197	0.153607	0.0288382	0.117659	0.072152	0.132669	0.109243	0.0845804	0.129719	0.0657587	0.140448	0.125371	0.179485	0.104926	0.100915	0.0620754	0.134341	0.140847	0.0915256	0.122402	0.189824	0.163578	0.161635	0.212385	0.100582	0.132559	0.203254	0.162781	0.127349	0.0689264	0.152935	0.150825	0.143377	0.14762	0.201588	0.087073	0.126657	0.106291	0.142583
Horodyskia moniliformis_SWZ-CZ-25_Points12	0.0299983	0.0451533	0.0594527	0.0675009	0.0268491	0.0250115	0.0726386	0.0551564	0.0726178	0.0072339	0.0509738	0.0185959	0.049021	0.105341	0.129043	0.0104561	0.0790606	0.109813	0.101622	0.0514542	0.0327602	0.111469	0.117235	0.0989041	0.117318	0.030842	0.0179093	0.15635	0.0634962	0.138826	0.108629	0.092044	0.0552881	0.0957454	0.0688205	0.0558159	0.102325	0.124392	0.109553	0.0723613	0.124268	0.0912385	0.125882	0.0455145	0.133639	0.0609764	0.0716517	0.0760756	0.0686882
Horodyskia moniliformis_SWZ-CZ-25_Points13	0.0140387	0.0865501	0.0717474	0.0220096	0	0.0929193	0.0490358	0.0415949	0.061567	0.0400543	0.0253575	0.0902285	0.0437905	0.0417449	0.00500626	0.0432208	0.126893	0.0792786	0.0842446	0.0696123	0.152239	0.0809647	0.100335	0.0618673	0.0384657	0.0406813	0.0399854	0.0996179	0.0755524	0.0956996	0.119576	0.0495436	0.18335	0.0891255	0.0722287	0.143711	0.111655	0.128317	0.147641	0.120534	0.0690326	0.0466532	0.118291	0.0623279	0.0978778	0.120686	0.117969	0.1321	0.135997
Horodyskia moniliformis_SWZ-CZ-25_Points14	0.0651767	0.0177622	0.0868971	0.0928978	0.0331106	0.0282935	0.0539066	0.0218409	0.112879	0.0828028	0.0587578	0.0906791	0.0575768	0.0753983	0.0190888	0.0659576	0.116099	0.105418	0.0261515	0.0975483	0.116612	0.0444517	0.0991119	0.0679774	0.0864605	0.0410306	0.106764	0.121413	0.0484839	0.0779971	0.0340599	0.0870143	0.0861356	0.107824	0.132354	0.137578	0.14166	0.0677607	0.178754	0.12853	0.118171	0.125864	0.133011	0.0573935	0.153234	0.114267	0.0878058	0.0295556	0.0861757
Horodyskia moniliformis_SWZ-CZ-25_Points15	0.0505626	0.0503104	0.0410736	0.0655204	0.0792231	0.0707412	0.0786608	0.0325364	0.10189	0	0.146647	0.0858354	0.0865782	0.0680894	0.0348981	0.116785	0.0782297	0.0983144	0.0217279	0.111779	0.112331	0.178577	0.0997015	0.0318851	0.108207	0.102326	0.118276	0.0546223	0.185036	0.0916253	0.0843376	0.140607	0.112742	0.124472	0.0818388	0.127641	0.124511	0.142135	0.044056	0.0969875	0.16524	0	0.116888	0.107774	0.117806	0.12439	0.0693433	0.10114	0.0971185
Specimen SWZ-CZ-03
Raman shift (cm-1)	1000.32	1001.98	1003.64	1005.29	1006.95	1008.61	1010.26	1011.92	1013.57	1015.23	1016.88	1018.53	1020.19	1021.84	1023.49	1025.15	1026.8	1028.45	1030.1	1031.76	1033.41	1035.06	1036.71	1038.36	1040.01	1041.66	1043.31	1044.96	1046.61	1048.25	1049.9	1051.55	1053.2	1054.84	1056.49	1058.14	1059.78	1061.43	1063.08	1064.72	1066.37	1068.01	1069.65	1071.3	1072.94	1074.59	1076.23	1077.87	1079.51
Horodyskia moniliformis_SWZ-CZ-03_Points01	0.0600417	0.0454113	0.0364809	0.0277701	0.00328233	0.044073	0.0265691	0.0187698	0.0180434	0.0109818	0.0249614	0.0569695	0.086872	0.0279114	0.0222347	0	0.0033801	0.0233079	0.0497602	0.0673189	0.0315721	0.0638498	0.0769551	0.0459677	0.0299066	0.042714	0.0433267	0.0489234	0.0145441	0.037082	0.0487371	0.0833057	0.0688624	0.068344	0.115314	0.0684034	0.0657876	0.0634869	0.0541653	0.0724997	0.0923701	0.0505722	0.043205	0.059882	0.0658357	0.0828447	0.0688794	0.0730721	0.0432179
Horodyskia moniliformis_SWZ-CZ-03_Points02	0.0327402	0.0117714	0.044065	0.0481022	0	0.00558875	0.0609563	0.056178	0.0069072	0.0514969	0.0163906	0.0524594	0.0572912	0.054368	0.0489084	0.0288634	0.0433515	0.0289933	0.0523662	0.0434679	0.0642499	0.0559107	0.0371107	0.0547236	0.0731391	0.0242464	0.0658196	0.0590577	0	0.016327	0.0649228	0.059308	0.0923703	0.0123802	0.0624385	0.098826	0.0393717	0.0789124	0.0797738	0.0627828	0.0859711	0.0699695	0.0950069	0.0459893	0.11578	0.0699563	0.106605	0.0765734	0.0809774
Horodyskia moniliformis_SWZ-CZ-03_Points03	0.0392127	0.00540583	0.0526604	0.0696177	0	0.0379742	0	0.00502313	0.026916	0.0189233	0.0303171	0.0278395	0.0436826	0.0408299	0.04139	0.0273063	0.00449239	0.0778065	0.0285799	0.038398	0.0838615	0.0726097	0.052803	0.0734923	0.0590995	0.10391	0.0607279	0.0896381	0.0758336	0.102234	0.0650985	0.0585936	0.0709969	0.0504757	0.073333	0.0579975	0.105909	0.0702805	0.0580652	0.0157099	0.0456456	0.0464924	0.0688514	0.0749098	0.125349	0.0914833	0.0841891	0.0736943	0.087479
Horodyskia moniliformis_SWZ-CZ-03_Points04	0.0576702	0.0399385	0.0681164	0.0506146	0.0789644	0	0.0217171	0.0494361	0.0523177	0.00683826	0.0564364	0.068317	0.0452898	0.108526	0.0579855	0.104504	0.076832	0.0526417	0.0680376	0.0848442	0.0290258	0.0850305	0.0511197	0.0943533	0.0187752	0.0889831	0.0380711	0.0807362	0.111566	0.123883	0.0676929	0.0546022	0.109406	0.0650725	0.0862497	0.0444537	0.11674	0.0864872	0.0984674	0.0709722	0.0995571	0.0653349	0.114735	0.0900068	0.111112	0.0535191	0.119234	0.0456844	0.1306
Horodyskia moniliformis_SWZ-CZ-03_Points05	0.0748635	0.0517286	0.0718193	0.0771959	0.00505328	0.0460905	0.0477405	0.0760549	0.0634513	0.0743449	0	0.0516988	0.112042	0.0904847	0.0519798	0.0740933	0.052392	0.0874674	0.066744	0.0678922	0.0608084	0.0995716	0.108107	0.0653336	0.0319604	0.0755813	0.0837784	0.0871428	0.0901781	0.144768	0.0905195	0.173247	0.0407956	0.0911584	0.102088	0.151684	0.10085	0.0849058	0.124808	0.0550573	0.0844506	0.114599	0.0205056	0.0861068	0.110297	0.0854633	0.153237	0.0948465	0.0653694
Horodyskia moniliformis_SWZ-CZ-03_Points06	0.0708696	0.0153825	0.0374162	0.0243704	0	0.0364569	0.017648	0.0160492	0.0175619	0.0426228	0.0421323	0.0677416	0.057499	0.0774285	0.036401	0.0404302	0.0429458	0.0224413	0.0289123	0.0182464	0.0631777	0	0.0562527	0.0390841	0.0665906	0.0679561	0.0601279	0.0979625	0.0119652	0.0323349	0.0534579	0.0797095	0.0732901	0.104771	0.0247324	0.0497729	0.0762215	0.0700043	0.112109	0.0563352	0.0654008	0.0781369	0.028999	0.0755865	0.0613313	0.0292787	0.0674873	0.0733446	0.0723224
Horodyskia moniliformis_SWZ-CZ-03_Points07	0.0528248	0	0.023074	0.0724612	0.0334912	0.0790365	0.0626384	0.0342469	0.0722583	0.00796724	0.0715196	0.0246248	0.10448	0.113322	0.0469209	0.00592635	0.0242234	0.0831336	0.0365557	0.0230324	0.159004	0.0759367	0.111399	0.0135351	0.0553934	0.0300355	0.0394459	0.0577457	0.1031	0.0428247	0.120472	0.114468	0.0752821	0.054747	0.120163	0.0469735	0.0305277	0.055161	0.0805108	0.0976922	0.129335	0.0564519	0.0654084	0.0996995	0.120842	0.0837055	0.107572	0.1636	0.101225
Horodyskia moniliformis_SWZ-CZ-03_Points08	0.0283996	0.0558995	0.10723	0.133563	0.0417561	0.0909904	0.0711988	0.0535065	0.0624055	0.0912027	0.139597	0.0535041	0.0504703	0.00568907	0.0505085	0.0545277	0.0365308	0.0456242	0.0904123	0.0669574	0.0430424	0.105965	0	0.0764852	0.122388	0.0382211	0.0797979	0.077812	0.0926703	0.113838	0.107617	0.027727	0.0681442	0.110845	0.0259064	0.12937	0.0423089	0.101485	0.0137883	0.0953608	0.0810088	0.080205	0.109685	0.135542	0.0734156	0.0912723	0.04843	0.119768	0.109816
Horodyskia moniliformis_SWZ-CZ-03_Points09	0.0167531	0.067415	0.048915	0.125964	0.0565802	0.0647992	0.0283618	0.0937213	0.0728308	0.0570312	0.095837	0.068387	0.0737335	0.103773	0.142897	0.103035	0.0686138	0.0425849	0.0688813	0.118388	0.11821	0.0477937	0.10043	0.0550428	0.0328507	0.138367	0.131441	0.0939046	0.0613312	0.0995373	0.127887	0.0891133	0.0712069	0.093632	0.0708503	0.0728131	0.126997	0.163951	0.0303704	0.0661359	0.0481434	0.139736	0.03667	0.0230854	0.138374	0.139994	0.0898598	0.089688	0.0678218
Horodyskia moniliformis_SWZ-CZ-03_Points10	0.0239042	0.034121	0.0624792	0	0.0778156	0.13917	0.0340714	0.0224364	0.0787509	0	0.120475	0.0579888	0.0363359	0.0763694	0.0843906	0.084607	0.042955	0.0927468	0.0685345	0.076886	0.0939496	0.128638	0.0218511	0	0.102453	0.0716659	0.114001	0.0330746	0.0565642	0.107028	0.0426761	0.0515216	0.0745721	0.0821383	0.0245452	0.0696319	0.0788836	0.0795916	0.0654215	0.0986696	0.126069	0.147693	0.103649	0.0623691	0.0612601	0.0979926	0.0950748	0.0971358	0.117726
Horodyskia moniliformis_SWZ-CZ-03_Points11	0.030263	0.0760318	0.145929	0.115295	0.0838003	0.0925996	0.0335381	0.0644641	0.05643	0	0.0749907	0.0532105	0.0629504	0.0588005	0.112693	0.116624	0.0696587	0.0762907	0.132116	0.0965103	0.101033	0.139144	0.0856935	0.060271	0.133143	0.113792	0.0267411	0.108971	0.11507	0.0815544	0.1177	0.148604	0.115302	0.127496	0.127692	0.094393	0.080729	0.147284	0.0918347	0.157606	0.140666	0.151742	0.146164	0.127526	0.0548114	0.141293	0.125208	0.119323	0.0868867
Horodyskia moniliformis_SWZ-CZ-03_Points12	0.0853938	0.0361314	0.056834	0.0559192	0.0227917	0.0022142	0.0579338	0.0686239	0.0713881	0.0766783	0.0209029	0	0.0119541	0.0896776	0.102754	0.096726	0.0201098	0.111528	0.0282691	0.067726	0.0675874	0.0563753	0.132558	0.153765	0.110447	0.0905803	0.037522	0.0892589	0.122574	0.0616965	0.125706	0.0840516	0.0558746	0.0759132	0.0981947	0.165286	0.0468103	0.0591102	0.0869543	0.135356	0.0947671	0.0525277	0.105681	0.139409	0.106117	0.0903593	0.137185	0.104696	0.11278
Horodyskia moniliformis_SWZ-CZ-03_Points13	0.00790601	0.0532598	0.0316903	0.0370876	0.0371707	0.0360168	0.00687717	0.01332	0.0181641	0.0221285	0.0392727	0.0517907	0.0234697	0.0503282	0.037981	0.0354014	0.0289564	0.0260851	0	0.0289537	0.0347203	0.0469273	0.0468228	0.0269598	0.0482854	0.0309009	0.0483418	0.0608949	0.0631307	0.0730059	0.0694319	0.0817777	0.0505604	0.036366	0.0637325	0.0749028	0.0437628	0.064259	0.0724171	0.0751032	0.066431	0.0771982	0.0848378	0.0636042	0.109412	0.0704341	0.0654548	0.0932222	0.0643541
Horodyskia moniliformis_SWZ-CZ-03_Points14	0.020195	0.0514997	0.0286661	0.0383461	0.0258564	0.0503285	0.0296539	0.0455414	0.0539258	0.0271693	0.06184	0.0565993	0.0285631	0.0893952	0.069855	0.0323747	0.0282842	0.0378394	0.0485569	0.0592502	0.0802269	0.0216629	0.0496948	0.0797244	0.0671706	0.0759145	0.0797427	0.05588	0.0496223	0.0538463	0.0672155	0.0883944	0.06613	0.0744707	0.0515768	0.0905058	0.0539746	0.10414	0.0590363	0.0730352	0.0497985	0.065093	0.07548	0.072879	0.0996602	0.094985	0.0944787	0.0627545	0.0631647
Horodyskia moniliformis_SWZ-CZ-03_Points15	0.0280288	0.0266787	0	0.0477691	0	0.0373295	0.0372727	0.0299831	0.0369514	0.0318881	0.0120942	0.036031	0.0164793	0.0447188	0.0628187	0.0397832	0.052473	0.021455	0.0445151	0.0486571	0.0342732	0.0341124	0.0652819	0.0180566	0.0758614	0.0599086	0.105047	0.0241503	0.052482	0.0400245	0.0433474	0.0505116	0.066708	0.0755333	0.074242	0.0817753	0.093819	0.0458554	0.0860108	0.0282421	0.051775	0.0843517	0.019281	0.0696453	0.0909633	0.056773	0.0844816	0.0735813	0.0942303
Horodyskia moniliformis_SWZ-CZ-03_Points16	0.0910835	0.0593938	0.0766045	0.0475406	0.0388903	0.0600976	0.0820675	0.0232551	0.0814772	0.061064	0.0354843	0.0246666	0.0792052	0.0779995	0.0306318	0.100332	0.0646733	0.0671336	0.106259	0.0361648	0.100397	0.118547	0.0898243	0.11088	0.0494727	0.100538	0.0849779	0.11112	0.0651706	0.0874448	0.155058	0.0674382	0.104282	0.095687	0.0347232	0.158919	0.0847056	0.0955025	0.11685	0.10791	0.106547	0.144016	0.0900504	0.116387	0.123728	0.0246393	0.078755	0.0452507	0.117266
Horodyskia moniliformis_SWZ-CZ-03_Points17	0.0585482	0.0173731	0.0750932	0.0491435	0.0593711	0.0505439	0.0655009	0.0080601	0.0496588	0.05146	0.0584383	0.0496895	0.022862	0.0743412	0.115041	0.0513225	0.0838845	0.0597486	0.0343193	0.0603869	0.0473971	0.0959122	0	0.0667465	0.111893	0.0537899	0.0483289	0.117365	0.0780037	0.0773229	0.0503039	0.0794574	0.0807874	0.0664038	0.101459	0.0317954	0.075336	0.112049	0.103553	0.0501259	0.115225	0.109145	0.0933332	0.111385	0.0700002	0.107734	0.13259	0.0920545	0.0987718
Horodyskia moniliformis_SWZ-CZ-03_Points18	0.00459848	0.0019887	0.0695034	0.0396155	0.00703426	0.0410016	0.0142816	0.0287534	0.0432156	0.0547009	0.040778	0.00971354	0.0380333	0.0427643	0.011672	0	0.0499421	0.0379965	0.074127	0.0274605	0.0725547	0.0571342	0.0817515	0.0484264	0.0387136	0.0535204	0.0850736	0.108798	0.0828271	0.066244	0.0714216	0.0847351	0.0627557	0.0613281	0.100082	0.037716	0.0943844	0.0681905	0.0590595	0.0651721	0.0692987	0.061456	0.0825244	0.102257	0.0867628	0.0195219	0.0825862	0.0605884	0.0792984
Horodyskia moniliformis_SWZ-CZ-03_Points19	0	0.000595824	0.0263127	0	0.0786387	0.066403	0.0457056	0.0549557	0.0988836	0.0813899	0.054141	0.0734704	0.0333873	0.0888847	0.0226072	0.08493	0.0481682	0.0855566	0.141676	0.142695	0.136327	0.074468	0.0792165	0.0767078	0.0900069	0.0852977	0.153748	0.0487998	0.0917659	0.115492	0.0283179	0.0456828	0.123608	0.0532945	0.111111	0.136439	0.0692843	0.107077	0.0708996	0.101301	0.0800075	0.108847	0.0860415	0.0911275	0.116199	0.145773	0.117614	0.118479	0.0926508
Horodyskia moniliformis_SWZ-CZ-03_Points20	0.0217595	0.0108618	0.0357165	0.0497576	0.0226334	0	0.00432592	0.00989642	0.0478042	0.0452815	0.0716598	0.0334844	0.0904601	0.0502804	0.0623913	0.0493209	0.0388341	0.0325865	0.0353319	0.0586176	0.0620078	0.030892	0.0615744	0.0342189	0.0129121	0.0728261	0.0647338	0.0895982	0.00528708	0.0557052	0.0558255	0.0545091	0.0785752	0.0666277	0.103483	0.0944858	0.078565	0.107172	0.064627	0.05767	0.0839649	0.0764935	0.0699027	0.114687	0.0696405	0.121797	0.123407	0.0896956	0.125037
[truncated: 425 more columns]

## Sheet: 3
Raman shift (cm-1)	Horodyskia minor_SWZ-CZ-23-2_Average	Horodyskia moniliformis_SWZ-CZ-51_Average	Horodyskia minor_SWZ-CZ-48-2_Average	Horodyskia moniliformis_SWZ-CZ-53_Average	Horodyskia moniliformis_SWZ-CZ-25_Average	Horodyskia moniliformis_SWZ-CZ-03_Average
1000.32	0.0236576	0.0353483	0.0363214	0.0494172	0.0501967	0.0402528
1001.98	0.0282507	0.0283168	0.033687	0.0747086	0.0567531	0.0330444
1003.64	0.0244203	0.0274426	0.0386386	0.0407515	0.0514048	0.0549303
1005.29	0.0384685	0.0328544	0.039245	0.0573556	0.0656938	0.0555067
1006.95	0.0329048	0.0328159	0.029576	0.0373044	0.0535446	0.0336565
1008.61	0.0378909	0.033912	0.0244837	0.0463588	0.0536432	0.0490357
1010.26	0.035695	0.0352493	0.0348326	0.0330598	0.0463523	0.0374029
1011.92	0.0382982	0.0325113	0.0349421	0.0531461	0.0459804	0.0386138
1013.57	0.0399074	0.0417785	0.0268498	0.0581963	0.0624159	0.0514671
1015.23	0.0328872	0.0287748	0.0407691	0.0433081	0.0735059	0.0406585
1016.88	0.0379415	0.0350423	0.031463	0.0826703	0.0668766	0.0533634
1018.53	0.0486069	0.040198	0.0306177	0.072805	0.0806827	0.0459093
1020.19	0.0433766	0.0348949	0.0463291	0.0893659	0.0671239	0.053753
1021.84	0.0508047	0.05255	0.047425	0.0688733	0.0732908	0.0682947
1023.49	0.0415869	0.0414327	0.0430314	0.0668577	0.0676548	0.0606031
1025.15	0.0442166	0.0405583	0.0477416	0.075954	0.0613443	0.0565054
1026.8	0.0434373	0.0354154	0.0443077	0.066475	0.0776186	0.0440351
1028.45	0.0423242	0.046367	0.0424446	0.064584	0.0745268	0.0556484
1030.1	0.0370067	0.0416192	0.042807	0.0591809	0.080117	0.0601977
1031.76	0.0528313	0.0430923	0.0521987	0.0894524	0.0829442	0.0615927
1033.41	0.0496726	0.04064	0.0603609	0.0781452	0.0833235	0.0741713
1035.06	0.0595123	0.0482632	0.0529596	0.0904955	0.0819787	0.0705241
1036.71	0.0541204	0.0545438	0.0574686	0.110085	0.0888683	0.0654223
1038.36	0.0494494	0.0564246	0.0604322	0.0993662	0.0810881	0.0596887
1040.01	0.0521468	0.0517603	0.0509493	0.0969846	0.0912056	0.0665231
1041.66	0.0510335	0.0542684	0.0523003	0.102116	0.0741593	0.0709374
1043.31	0.0475653	0.0632021	0.0657308	0.0793812	0.109643	0.0725398
1044.96	0.0474656	0.0634037	0.0505389	0.104184	0.114692	0.0770417
1046.61	0.0483789	0.0652212	0.0555829	0.0893365	0.0933224	0.0671843
1048.25	0.0581772	0.0581456	0.0566924	0.0996549	0.101945	0.0766097
1049.9	0.0678493	0.0594033	0.0663553	0.0918955	0.110747	0.0786704
1051.55	0.0472642	0.0584054	0.0618094	0.119069	0.0922013	0.0788379
1053.2	0.0528684	0.0640969	0.0578302	0.123769	0.118972	0.0774755
1054.84	0.0638218	0.0575894	0.0625278	0.0912035	0.112703	0.0733342
1056.49	0.0555358	0.0632724	0.0753633	0.114315	0.110662	0.0785959
1058.14	0.0682736	0.0598068	0.0606785	0.125481	0.11574	0.0878072
1059.78	0.0694931	0.0706166	0.0652109	0.112949	0.123058	0.0752484
1061.43	0.0707724	0.0561996	0.0713184	0.131149	0.0980778	0.0882452
1063.08	0.0616049	0.0696524	0.0696699	0.0883577	0.104907	0.0764361
1064.72	0.0734896	0.0596544	0.0769513	0.113552	0.103354	0.0771369
1066.37	0.0591913	0.0758076	0.0715391	0.126683	0.11397	0.0858216
1068.01	0.0692575	0.0729617	0.0635283	0.117923	0.0881407	0.089003
1069.65	0.0774792	0.0665239	0.0671078	0.119361	0.122418	0.0770006
1071.3	0.0732701	0.0625624	0.071055	0.104538	0.0971591	0.0881042
1072.94	0.0635858	0.0683141	0.0638277	0.116802	0.105459	0.0955446
1074.59	0.0742623	0.0725322	0.0707755	0.084628	0.0987477	0.0849409
1076.23	0.0738267	0.0742236	0.0720289	0.109943	0.0950826	0.0991165
1077.87	0.0677947	0.0756276	0.0813916	0.126452	0.0893415	0.0883526
1079.51	0.0678544	0.0774992	0.0802376	0.113599	0.116136	0.0905498
1081.16	0.071213	0.0719152	0.0732974	0.10568	0.103489	0.0910746
1082.8	0.0786785	0.0778216	0.0752421	0.137396	0.106241	0.0867993
1084.44	0.0781314	0.0817363	0.0790173	0.0817418	0.11114	0.0968667
1086.08	0.0732986	0.0782085	0.0810608	0.0958998	0.108173	0.0911101
1087.72	0.0764366	0.0701684	0.0693042	0.0941788	0.106088	0.0981564
1089.36	0.0920001	0.0899803	0.0739052	0.101502	0.0946792	0.0977984
1091	0.0757487	0.0820535	0.0718664	0.095688	0.0926747	0.0916827
1092.64	0.0679263	0.0794845	0.0753033	0.0949801	0.102188	0.0963369
1094.28	0.079867	0.0778712	0.0835162	0.113774	0.0835156	0.086126
1095.92	0.0702925	0.0826435	0.0781237	0.0996047	0.102823	0.0877968
1097.56	0.0856911	0.0843378	0.0809342	0.113504	0.10803	0.0969143
1099.2	0.0770508	0.0862135	0.0681717	0.103911	0.102367	0.083831
1100.83	0.0854077	0.0845105	0.0895655	0.124061	0.11567	0.10196
1102.47	0.0765491	0.0901225	0.0792321	0.113824	0.0980456	0.0957404
1104.11	0.0808719	0.0878581	0.0834172	0.0783696	0.0973267	0.0975449
1105.75	0.0778237	0.085994	0.0839458	0.0885531	0.0857672	0.0857746
1107.38	0.0876022	0.0895168	0.0904037	0.100714	0.12199	0.103171
1109.02	0.0904164	0.0974622	0.0849711	0.0949291	0.115521	0.0957931
1110.66	0.083284	0.0916741	0.0818704	0.117509	0.0974592	0.101386
1112.29	0.081454	0.0971077	0.100133	0.120521	0.105831	0.106807
1113.93	0.0859718	0.0951205	0.0986995	0.106485	0.107334	0.101947
1115.56	0.102038	0.106334	0.110357	0.130925	0.116401	0.113921
1117.2	0.1029	0.103444	0.103283	0.127589	0.111831	0.108
1118.84	0.0967705	0.103	0.102442	0.0961051	0.119364	0.112335
1120.47	0.102689	0.102094	0.103644	0.120146	0.131589	0.110703
1122.1	0.0883756	0.0984058	0.110667	0.142085	0.138423	0.11587
1123.74	0.108414	0.102012	0.105903	0.137325	0.120932	0.116463
1125.37	0.1099	0.118989	0.112627	0.150654	0.122649	0.131761
1127	0.115676	0.114186	0.11373	0.153617	0.137114	0.11909
1128.64	0.121424	0.121933	0.120521	0.141712	0.122762	0.127845
1130.27	0.124257	0.118845	0.119087	0.144516	0.125676	0.135334
1131.9	0.115217	0.127625	0.123049	0.166532	0.148767	0.135774
1133.53	0.115896	0.121976	0.120711	0.177407	0.16342	0.141905
1135.16	0.127361	0.135188	0.131446	0.163721	0.160692	0.143479
1136.8	0.134389	0.132915	0.138565	0.153047	0.161773	0.146079
1138.43	0.119223	0.138852	0.143408	0.167656	0.151759	0.138675
1140.06	0.131073	0.126943	0.146415	0.16882	0.163523	0.153466
1141.69	0.141945	0.149896	0.147613	0.170735	0.161797	0.155997
1143.32	0.14007	0.138079	0.157668	0.182464	0.193815	0.154513
1144.95	0.147739	0.155611	0.160416	0.204532	0.208881	0.17639
1146.58	0.153555	0.161837	0.150207	0.202791	0.200016	0.171346
1148.21	0.150021	0.156253	0.154059	0.213179	0.192574	0.169605
1149.84	0.152041	0.164034	0.170068	0.216809	0.190711	0.176855
1151.46	0.150141	0.164831	0.169871	0.193864	0.197189	0.188629
1153.09	0.17616	0.177792	0.178856	0.207935	0.209887	0.177944
1154.72	0.167959	0.180742	0.186084	0.231456	0.213729	0.19569
1156.35	0.171208	0.191129	0.189705	0.238805	0.250198	0.181071
1157.97	0.176755	0.194441	0.185751	0.251775	0.249195	0.218124
1159.6	0.189652	0.205182	0.193042	0.245749	0.260631	0.206383
1161.23	0.194445	0.199952	0.19592	0.242171	0.246006	0.218992
1162.85	0.191175	0.211913	0.207488	0.240953	0.254625	0.215727
1164.48	0.195481	0.206245	0.204677	0.266417	0.2514	0.222162
1166.11	0.214129	0.215842	0.207044	0.256042	0.260099	0.232381
1167.73	0.201369	0.214938	0.219105	0.279303	0.281127	0.226075
1169.36	0.209715	0.215896	0.207339	0.263174	0.254585	0.230168
1170.98	0.215505	0.212604	0.219239	0.270957	0.261663	0.227939
1172.6	0.213292	0.221111	0.219225	0.260585	0.261627	0.233097
1174.23	0.22376	0.220839	0.214391	0.270692	0.251292	0.244491
1175.85	0.228188	0.232744	0.221245	0.259553	0.269801	0.244313
1177.48	0.230601	0.232387	0.22114	0.277646	0.278426	0.240582
1179.1	0.215415	0.239893	0.226535	0.268621	0.24807	0.247916
1180.72	0.227688	0.243211	0.228513	0.262276	0.269911	0.25618
1182.35	0.234974	0.237582	0.233112	0.277363	0.242381	0.266416
1183.97	0.231986	0.245811	0.233254	0.279507	0.282725	0.250449
1185.59	0.233883	0.244644	0.246553	0.266962	0.265937	0.254073
1187.21	0.245735	0.250227	0.234664	0.258545	0.281405	0.259083
1188.83	0.240997	0.246472	0.229301	0.26328	0.242013	0.255788
1190.45	0.245172	0.250343	0.250906	0.270438	0.266261	0.250917
1192.07	0.243714	0.252887	0.248015	0.257198	0.277558	0.253558
1193.69	0.242298	0.254211	0.2546	0.256502	0.247471	0.266609
1195.31	0.260664	0.254209	0.252003	0.260837	0.278952	0.265952
1196.93	0.258928	0.268282	0.253049	0.261743	0.262632	0.264772
1198.55	0.25503	0.272518	0.273451	0.285276	0.289639	0.275123
1200.17	0.27008	0.270947	0.264896	0.279417	0.276571	0.264856
1201.79	0.263767	0.275691	0.265878	0.264893	0.283818	0.278891
1203.41	0.269451	0.28308	0.274219	0.282357	0.258141	0.283936
1205.03	0.26821	0.286366	0.270069	0.296924	0.251741	0.293789
1206.65	0.262468	0.288196	0.293781	0.280301	0.278579	0.293912
1208.26	0.294318	0.299307	0.286127	0.294266	0.268696	0.295632
1209.88	0.272997	0.293939	0.288538	0.272048	0.294147	0.292168
1211.5	0.277637	0.304821	0.294746	0.298826	0.293168	0.290797
1213.11	0.290405	0.307222	0.307003	0.319476	0.292287	0.31168
1214.73	0.301224	0.301664	0.304163	0.313933	0.305306	0.305978
1216.34	0.29527	0.313714	0.305908	0.31473	0.305019	0.31885
1217.96	0.316522	0.319107	0.319426	0.315905	0.324084	0.324047
1219.58	0.315906	0.326306	0.313467	0.34246	0.325296	0.336741
1221.19	0.337059	0.334437	0.326642	0.321586	0.329308	0.347992
1222.81	0.334439	0.341344	0.332207	0.340815	0.332841	0.346221
1224.42	0.334581	0.345072	0.337394	0.308807	0.325538	0.350832
1226.03	0.332139	0.34686	0.341838	0.315351	0.340411	0.347969
1227.65	0.355134	0.363979	0.338669	0.368287	0.349928	0.344605
1229.26	0.360123	0.364326	0.353958	0.349888	0.346966	0.360793
1230.87	0.365771	0.37097	0.373991	0.36339	0.378692	0.36837
1232.49	0.373017	0.384161	0.366563	0.388996	0.368281	0.372825
1234.1	0.383075	0.396099	0.385563	0.396137	0.36381	0.390918
1235.71	0.391234	0.401327	0.389598	0.396869	0.398136	0.39375
1237.32	0.396426	0.402748	0.402994	0.390019	0.416444	0.400786
1238.94	0.40344	0.407678	0.405044	0.434137	0.406002	0.405645
1240.55	0.411552	0.41556	0.408859	0.443261	0.407649	0.424251
1242.16	0.408024	0.422378	0.401281	0.432791	0.42663	0.421454
1243.77	0.409371	0.429615	0.410511	0.449381	0.424782	0.410678
1245.38	0.416494	0.426636	0.41578	0.439295	0.451417	0.434929
1246.99	0.441528	0.45291	0.435378	0.445549	0.477909	0.450567
1248.6	0.439229	0.444188	0.449211	0.446481	0.467002	0.446828
1250.21	0.455673	0.45144	0.451929	0.489989	0.469198	0.451763
1251.82	0.454489	0.458008	0.461335	0.473869	0.475104	0.45981
1253.43	0.466332	0.470005	0.455882	0.477442	0.492054	0.470445
1255.03	0.465437	0.471375	0.468285	0.485528	0.498865	0.469507
1256.64	0.472828	0.481825	0.464271	0.490233	0.523116	0.47799
1258.25	0.479456	0.487494	0.481525	0.494325	0.503519	0.478629
1259.86	0.474699	0.471501	0.479335	0.484325	0.49431	0.469747
1261.47	0.472764	0.479074	0.478862	0.496625	0.515276	0.503748
1263.07	0.477454	0.481676	0.479054	0.510745	0.513434	0.478633
1264.68	0.491532	0.497301	0.491162	0.511768	0.503999	0.494027
1266.29	0.496263	0.488648	0.496696	0.511093	0.525416	0.504306
1267.89	0.50287	0.50553	0.510049	0.542228	0.54367	0.503005
1269.5	0.515732	0.498111	0.49653	0.563754	0.547001	0.516896
1271.1	0.520737	0.50962	0.519899	0.568666	0.54055	0.522114
1272.71	0.518352	0.519006	0.506885	0.535144	0.563897	0.52746
1274.31	0.512389	0.518364	0.509045	0.563137	0.551098	0.518771
1275.92	0.519924	0.516177	0.512025	0.554159	0.536116	0.532137
1277.52	0.519064	0.524994	0.502844	0.550285	0.549357	0.533635
1279.12	0.517802	0.51465	0.514974	0.560507	0.567928	0.524146
1280.73	0.534395	0.508657	0.519454	0.578269	0.585017	0.550562
1282.33	0.517986	0.528865	0.526271	0.569963	0.568038	0.533504
1283.94	0.534844	0.532522	0.523163	0.540024	0.566866	0.545581
1285.54	0.531908	0.526891	0.52926	0.567549	0.567703	0.540939
1287.14	0.518102	0.534365	0.524493	0.585503	0.55403	0.540259
1288.74	0.546919	0.524605	0.531028	0.577879	0.588128	0.550985
1290.35	0.54191	0.533555	0.536711	0.554624	0.587615	0.552256
1291.95	0.54363	0.534153	0.52363	0.590883	0.580752	0.556404
1293.55	0.546227	0.533837	0.543794	0.589135	0.569962	0.552447
1295.15	0.549289	0.537768	0.542326	0.596365	0.580042	0.55557
1296.75	0.550455	0.54516	0.536823	0.583822	0.585741	0.57098
1298.35	0.54481	0.536367	0.535256	0.586315	0.579576	0.565301
1299.95	0.555619	0.556623	0.551425	0.584254	0.580254	0.572647
1301.55	0.556495	0.545808	0.554555	0.596852	0.589177	0.569537
1303.15	0.5496	0.553903	0.562188	0.581694	0.596275	0.578683
1304.75	0.568413	0.550819	0.55826	0.592834	0.602923	0.573811
1306.35	0.569245	0.555377	0.556359	0.587348	0.584184	0.590863
1307.94	0.569375	0.567791	0.574242	0.601719	0.613485	0.584588
1309.54	0.580144	0.563699	0.571877	0.616037	0.583071	0.595766
1311.14	0.582547	0.567368	0.584631	0.600865	0.593549	0.601407
1312.74	0.593542	0.582964	0.572828	0.622597	0.592549	0.597227
1314.33	0.591106	0.580971	0.594863	0.611312	0.606947	0.588205
1315.93	0.60612	0.584858	0.589341	0.579106	0.600984	0.608047
1317.53	0.595507	0.591305	0.605894	0.605999	0.60687	0.608508
1319.12	0.607355	0.592631	0.606353	0.614934	0.607944	0.617474
1320.72	0.620499	0.600119	0.618012	0.620124	0.620303	0.619179
1322.32	0.617844	0.598821	0.626323	0.626632	0.634037	0.620757
1323.91	0.635446	0.625054	0.635004	0.634083	0.661655	0.63408
1325.51	0.627557	0.638147	0.634078	0.655306	0.651982	0.636959
1327.1	0.641746	0.644389	0.644921	0.668127	0.671741	0.643403
1328.7	0.646899	0.636988	0.644473	0.651526	0.653372	0.653106
1330.29	0.661935	0.644025	0.659825	0.655385	0.646923	0.666792
1331.88	0.664261	0.659436	0.664429	0.67125	0.65413	0.673172
1333.48	0.6747	0.651355	0.687537	0.682965	0.677184	0.681339
1335.07	0.679439	0.676092	0.684329	0.648916	0.666221	0.674114
1336.66	0.694103	0.657366	0.686921	0.669122	0.676711	0.692795
1338.25	0.683487	0.680669	0.681451	0.678648	0.686223	0.689467
1339.85	0.719455	0.697437	0.699611	0.700255	0.689669	0.701046
1341.44	0.705474	0.685422	0.709712	0.698622	0.700044	0.709666
1343.03	0.704854	0.700762	0.706187	0.714267	0.684067	0.708794
1344.62	0.723674	0.703191	0.699737	0.713325	0.696266	0.720204
1346.21	0.724422	0.705009	0.714158	0.707054	0.726818	0.710045
1347.8	0.734558	0.708173	0.72388	0.7073	0.720444	0.724232
1349.39	0.730172	0.721293	0.725722	0.72454	0.71741	0.727468
1350.99	0.719432	0.726698	0.733102	0.697669	0.713549	0.717287
1352.57	0.749675	0.730132	0.732166	0.757714	0.735036	0.735069
1354.16	0.741432	0.742496	0.73649	0.736773	0.718527	0.733951
1355.75	0.743778	0.725079	0.725964	0.721622	0.734753	0.731775
1357.34	0.740685	0.732352	0.74217	0.734862	0.758012	0.732798
1358.93	0.745277	0.738375	0.745069	0.733241	0.742994	0.751518
1360.52	0.73915	0.752693	0.754998	0.744706	0.753373	0.763143
1362.11	0.75404	0.748348	0.745864	0.746806	0.759615	0.753572
1363.7	0.766945	0.755764	0.743003	0.742575	0.753046	0.750636
1365.28	0.755082	0.76089	0.759552	0.738373	0.75338	0.752424
1366.87	0.767862	0.759918	0.766823	0.761374	0.772331	0.770458
1368.46	0.757117	0.762998	0.756633	0.752666	0.760803	0.756811
1370.04	0.763228	0.776555	0.767516	0.763517	0.790638	0.762915
1371.63	0.77432	0.759813	0.759768	0.757039	0.759601	0.771468
1373.21	0.763354	0.776291	0.761668	0.78059	0.773874	0.7739
1374.8	0.772321	0.776933	0.770691	0.779931	0.804473	0.771713
1376.39	0.768766	0.77926	0.769323	0.793986	0.792814	0.786384
1377.97	0.769564	0.7771	0.759122	0.793066	0.800225	0.788379
1379.56	0.766684	0.773196	0.75638	0.792966	0.784311	0.777724
1381.14	0.775511	0.77186	0.762157	0.816414	0.783968	0.772993
1382.72	0.750824	0.762936	0.757987	0.791688	0.803179	0.77775
1384.31	0.762551	0.746227	0.744248	0.784956	0.818	0.766548
1385.89	0.744923	0.753142	0.74229	0.773799	0.786513	0.752195
1387.47	0.733193	0.74811	0.729727	0.752015	0.782279	0.745006
1389.06	0.721515	0.731187	0.727648	0.761745	0.779763	0.732432
1390.64	0.715971	0.72797	0.712075	0.750447	0.767547	0.739276
1392.22	0.699536	0.71979	0.700192	0.747258	0.751585	0.726379
1393.8	0.70773	0.717618	0.709534	0.750559	0.764698	0.714917
1395.39	0.709555	0.704387	0.693522	0.750632	0.764786	0.705076
1396.97	0.682833	0.691484	0.681675	0.752054	0.756804	0.710765
1398.55	0.68309	0.688281	0.663894	0.720828	0.739384	0.691194
1400.13	0.665452	0.674213	0.662057	0.728519	0.706235	0.682766
1401.71	0.652544	0.664329	0.651058	0.726048	0.724238	0.677096
1403.29	0.651377	0.666962	0.633061	0.686441	0.718598	0.675699
1404.87	0.639296	0.644403	0.635019	0.679221	0.678452	0.646877
1406.45	0.61821	0.632191	0.623082	0.673325	0.688699	0.650868
1408.03	0.618786	0.625245	0.596576	0.673714	0.686643	0.635877
1409.61	0.608337	0.606778	0.59274	0.670901	0.656257	0.631833
1411.19	0.594814	0.598734	0.582503	0.64252	0.648694	0.60841
1412.77	0.591545	0.590443	0.571374	0.629363	0.645322	0.608527
1414.34	0.584288	0.590161	0.574725	0.631029	0.628189	0.600651
1415.92	0.565871	0.574045	0.561079	0.650453	0.616644	0.588514
1417.5	0.562556	0.574075	0.556198	0.633116	0.633435	0.593985
1419.07	0.550279	0.558495	0.556246	0.589577	0.591927	0.58964
1420.65	0.542858	0.554979	0.53791	0.605634	0.619132	0.569052
1422.23	0.536397	0.540856	0.525828	0.594415	0.604501	0.572625
1423.81	0.537254	0.540157	0.524935	0.607161	0.58547	0.575395
1425.38	0.519094	0.527526	0.537348	0.588458	0.579621	0.552483
1426.96	0.519762	0.525568	0.509087	0.601146	0.59507	0.561725
1428.53	0.518959	0.521371	0.507536	0.586838	0.597929	0.54644
1430.11	0.520355	0.511912	0.501864	0.558103	0.540963	0.536558
1431.68	0.503358	0.511699	0.499292	0.584071	0.575658	0.548352
1433.26	0.506467	0.50901	0.488735	0.555901	0.542126	0.531633
1434.83	0.485386	0.493467	0.473555	0.536136	0.533357	0.532408
1436.4	0.488559	0.496166	0.484894	0.525418	0.532336	0.515338
1437.98	0.480644	0.480181	0.465926	0.54867	0.53987	0.512848
1439.55	0.479761	0.481938	0.471693	0.536547	0.535307	0.522947
1441.12	0.469668	0.467586	0.458426	0.495383	0.528831	0.509855
1442.7	0.470105	0.466845	0.45576	0.516808	0.522485	0.486206
1444.27	0.46379	0.463232	0.450362	0.505611	0.485701	0.499431
1445.84	0.447862	0.453198	0.438295	0.49769	0.468261	0.468854
1447.41	0.448153	0.436068	0.433389	0.484866	0.488738	0.48238
1448.99	0.433408	0.443194	0.439748	0.4817	0.480962	0.467388
1450.56	0.436771	0.43598	0.422871	0.44996	0.501292	0.439628
1452.13	0.422002	0.440076	0.431447	0.471526	0.47579	0.469414
1453.7	0.4282	0.42807	0.422808	0.471787	0.494198	0.455568
1455.27	0.42975	0.430054	0.426703	0.461326	0.455064	0.468463
1456.84	0.421423	0.430618	0.406562	0.479687	0.472923	0.454939
1458.41	0.42055	0.418337	0.408945	0.476887	0.453528	0.44282
1459.98	0.424445	0.424838	0.403466	0.481719	0.448365	0.453656
1461.55	0.402032	0.419615	0.402375	0.460721	0.469575	0.44852
1463.11	0.405273	0.411859	0.399129	0.462724	0.447069	0.449136
1464.68	0.38903	0.397946	0.404413	0.450874	0.45899	0.433242
1466.25	0.39824	0.393561	0.388755	0.444186	0.447453	0.436864
1467.82	0.395615	0.388164	0.405135	0.463535	0.450109	0.42557
1469.39	0.388906	0.387801	0.382424	0.452453	0.438591	0.421829
1470.95	0.39653	0.394464	0.387564	0.466364	0.420498	0.421741
1472.52	0.383676	0.391493	0.362689	0.453063	0.427341	0.414505
1474.09	0.375797	0.381691	0.386914	0.4381	0.418743	0.427485
1475.65	0.376824	0.371456	0.363381	0.430772	0.439813	0.420652
1477.22	0.385564	0.373079	0.373336	0.451581	0.439069	0.416497
1478.79	0.373275	0.375703	0.361075	0.468732	0.436344	0.426619
1480.35	0.379854	0.372822	0.361216	0.420565	0.429102	0.414017
1481.92	0.362918	0.377538	0.360363	0.437104	0.423152	0.413188
1483.48	0.372316	0.369132	0.374041	0.4211	0.436489	0.410384
1485.05	0.360455	0.344617	0.364728	0.442352	0.428395	0.403401
1486.61	0.368243	0.360027	0.372511	0.437423	0.43502	0.397429
1488.17	0.362282	0.367144	0.362867	0.443839	0.445381	0.397245
1489.74	0.372901	0.358874	0.362953	0.451112	0.445441	0.414626
1491.3	0.375351	0.358679	0.365505	0.446749	0.437593	0.408795
1492.87	0.375865	0.35994	0.363086	0.464796	0.451236	0.405227
1494.43	0.367356	0.372154	0.373891	0.469906	0.459859	0.426126
1495.99	0.377954	0.37407	0.372093	0.468253	0.45944	0.409768
1497.55	0.378094	0.367564	0.376638	0.44237	0.438082	0.415779
1499.11	0.368522	0.36786	0.373745	0.453269	0.450522	0.412496
1500.68	0.378459	0.356813	0.369288	0.486668	0.462484	0.418352
1502.24	0.373558	0.364592	0.376922	0.485753	0.48717	0.416955
1503.8	0.376934	0.365363	0.386363	0.480853	0.458822	0.426827
1505.36	0.382351	0.368809	0.386174	0.472074	0.489049	0.421349
1506.92	0.39782	0.370245	0.383681	0.491778	0.493119	0.422475
1508.48	0.390999	0.372463	0.398512	0.500655	0.493095	0.42439
1510.04	0.381851	0.368168	0.394629	0.497071	0.497987	0.450442
1511.6	0.388167	0.376205	0.40374	0.49829	0.513004	0.445174
1513.16	0.390249	0.380048	0.3959	0.501137	0.491388	0.424119
1514.72	0.393391	0.38358	0.382772	0.489262	0.478515	0.422574
1516.28	0.388668	0.380885	0.387065	0.495343	0.498466	0.433495
1517.83	0.385643	0.380505	0.393242	0.490044	0.480954	0.423337
1519.39	0.407561	0.390749	0.387023	0.486034	0.491902	0.453033
1520.95	0.40111	0.380144	0.395759	0.50235	0.499961	0.438467
1522.51	0.411663	0.396395	0.412415	0.507956	0.488643	0.448937
1524.07	0.39515	0.404656	0.405177	0.499615	0.493512	0.446744
1525.62	0.4035	0.394552	0.401321	0.518575	0.491999	0.441999
1527.18	0.412505	0.400372	0.412429	0.513229	0.507928	0.449781
1528.74	0.400258	0.400732	0.405546	0.516525	0.483759	0.444002
1530.29	0.418546	0.399332	0.410481	0.526133	0.51419	0.453396
1531.85	0.425842	0.397081	0.405673	0.508157	0.498786	0.453297
1533.4	0.43246	0.410055	0.421219	0.513708	0.504987	0.456317
1534.96	0.432921	0.414037	0.430462	0.509068	0.547111	0.4591
1536.51	0.421576	0.408816	0.419409	0.523615	0.505506	0.474358
1538.07	0.426615	0.418582	0.436405	0.513552	0.510868	0.465885
1539.62	0.445146	0.439531	0.460819	0.511199	0.519575	0.473761
1541.18	0.448069	0.449177	0.443437	0.530441	0.535619	0.486682
1542.73	0.47001	0.446887	0.46644	0.537567	0.541706	0.500079
1544.28	0.481053	0.468715	0.478677	0.540006	0.543735	0.509982
1545.84	0.491469	0.488172	0.492888	0.553183	0.539395	0.521115
1547.39	0.486311	0.485274	0.498641	0.568035	0.563013	0.519747
1548.94	0.509468	0.500474	0.51762	0.546186	0.587621	0.528516
1550.49	0.525478	0.537244	0.529886	0.578251	0.58849	0.56203
1552.05	0.538687	0.546179	0.534827	0.593241	0.605131	0.537676
1553.6	0.557845	0.563657	0.547397	0.59337	0.608938	0.554052
1555.15	0.563886	0.573862	0.568693	0.601523	0.611149	0.580096
1556.7	0.578842	0.590989	0.595357	0.603813	0.618087	0.590131
1558.25	0.59632	0.610546	0.605141	0.643662	0.625595	0.609613
1559.8	0.615794	0.62356	0.618843	0.660705	0.644923	0.644604
1561.35	0.636479	0.643673	0.636254	0.640275	0.67132	0.644192
1562.9	0.652666	0.653875	0.642882	0.679917	0.675943	0.651574
1564.45	0.664549	0.680238	0.675983	0.71719	0.695053	0.677091
1566	0.683204	0.687758	0.678512	0.709584	0.700232	0.691744
1567.55	0.702808	0.707839	0.702015	0.733438	0.706503	0.700793
1569.1	0.70552	0.72768	0.700311	0.720421	0.731205	0.723189
1570.65	0.723571	0.744622	0.733201	0.736261	0.745214	0.732121
1572.2	0.742557	0.757721	0.741471	0.739312	0.745286	0.734501
1573.74	0.748139	0.772225	0.767359	0.726321	0.76112	0.768131
1575.29	0.771957	0.79051	0.775858	0.76628	0.756819	0.766301
1576.84	0.782054	0.805643	0.785567	0.784711	0.799271	0.778017
1578.38	0.806484	0.812204	0.793983	0.805053	0.800215	0.799677
1579.93	0.802834	0.834058	0.810156	0.818226	0.810132	0.809843
1581.48	0.831875	0.840682	0.820442	0.832712	0.817218	0.82067
1583.02	0.840283	0.852033	0.83126	0.857306	0.823582	0.839942
1584.57	0.856018	0.866968	0.850028	0.84239	0.833637	0.844809
1586.11	0.877179	0.884824	0.865592	0.846552	0.8616	0.867163
1587.66	0.864167	0.885501	0.86944	0.864382	0.874561	0.878592
1589.2	0.886858	0.898199	0.900704	0.890567	0.870225	0.888493
1590.75	0.888798	0.903166	0.889111	0.878538	0.871748	0.887651
1592.29	0.904431	0.908811	0.889795	0.885091	0.882305	0.894019
1593.84	0.905266	0.92573	0.910216	0.90735	0.884716	0.897272
1595.38	0.926616	0.931838	0.915495	0.912825	0.907428	0.917059
1596.93	0.924137	0.930156	0.944473	0.929138	0.898431	0.923608
1598.47	0.959681	0.953458	0.95956	0.91735	0.914946	0.952347
1600.01	0.956432	0.953836	0.946729	0.955266	0.940431	0.941375
1601.55	0.935139	0.933347	0.94981	0.934487	0.919342	0.941739
1603.1	0.956887	0.965128	0.959204	0.930857	0.940918	0.944395
1604.64	0.947722	0.969759	0.961786	0.942265	0.922072	0.959341
1606.18	0.963036	0.968823	0.953277	0.948299	0.945234	0.962506
1607.72	0.952244	0.953196	0.940425	0.936917	0.930521	0.964294
1609.26	0.93799	0.937275	0.936896	0.924492	0.937215	0.951699
1610.8	0.949402	0.93627	0.93101	0.906577	0.909617	0.943338
1612.34	0.924188	0.926636	0.914095	0.934318	0.894367	0.912406
1613.88	0.905322	0.895197	0.90095	0.876403	0.882858	0.900555
1615.42	0.880944	0.89374	0.871142	0.830186	0.86297	0.865412
1616.96	0.854818	0.846345	0.839674	0.823578	0.804112	0.848299
1618.5	0.825568	0.828481	0.813892	0.798953	0.80971	0.824378
1620.04	0.787995	0.805127	0.769501	0.774934	0.762773	0.784074
1621.58	0.756241	0.766354	0.743839	0.726736	0.743924	0.757143
1623.12	0.723563	0.716178	0.70987	0.69772	0.719433	0.727557
1624.66	0.670973	0.688861	0.658949	0.679909	0.674906	0.687971
1626.2	0.654667	0.644426	0.637506	0.633559	0.63733	0.666514
1627.73	0.598868	0.618913	0.60211	0.625165	0.619813	0.613254
1629.27	0.571924	0.582472	0.566203	0.589143	0.59928	0.590694
1630.81	0.521614	0.538999	0.524465	0.545141	0.558799	0.552661
1632.35	0.50921	0.504697	0.498443	0.521575	0.528676	0.526179
1633.88	0.479027	0.491574	0.470325	0.521852	0.509474	0.498373
1635.42	0.451231	0.453578	0.45994	0.478526	0.494005	0.476364
1636.95	0.426334	0.424858	0.427155	0.466015	0.485887	0.461002
1638.49	0.410645	0.412201	0.416178	0.469174	0.433907	0.45318
1640.02	0.392972	0.399554	0.395076	0.44307	0.457637	0.426735
1641.56	0.373621	0.379747	0.38648	0.429177	0.421573	0.416815
1643.09	0.356458	0.347055	0.373646	0.394269	0.40775	0.39803
1644.63	0.34029	0.340719	0.351055	0.422768	0.38944	0.36642
1646.16	0.33981	0.329467	0.333935	0.385293	0.396006	0.365722
1647.7	0.325342	0.326631	0.321125	0.371341	0.353908	0.346033
1649.23	0.320112	0.295817	0.311668	0.338298	0.370103	0.332513
1650.76	0.288912	0.298421	0.289904	0.341147	0.351015	0.329043
1652.3	0.284381	0.279301	0.285354	0.333068	0.340257	0.309685
1653.83	0.277343	0.278024	0.282832	0.303715	0.310014	0.308808
1655.36	0.264487	0.265384	0.268572	0.331849	0.332459	0.300394
1656.89	0.260214	0.253089	0.24792	0.310517	0.306346	0.294972
1658.43	0.240406	0.240998	0.237715	0.313708	0.285996	0.263982
1659.96	0.238648	0.245238	0.248921	0.293813	0.294436	0.275203
1661.49	0.225951	0.237519	0.231621	0.288845	0.262793	0.262729
1663.02	0.233999	0.226783	0.224088	0.281696	0.278604	0.261072
1664.55	0.221335	0.225565	0.213468	0.254364	0.288882	0.24841
1666.08	0.226198	0.205794	0.21273	0.261549	0.270759	0.235941
1667.61	0.212389	0.207192	0.199387	0.229606	0.243572	0.227507
1669.14	0.194434	0.193489	0.185573	0.245902	0.233339	0.214426
1670.67	0.184003	0.197921	0.18738	0.220642	0.242795	0.231847
1672.2	0.193174	0.19859	0.191118	0.235664	0.2422	0.214427
1673.73	0.193194	0.16643	0.193473	0.211377	0.232027	0.205317
1675.26	0.176871	0.170425	0.175123	0.209049	0.226656	0.204775
1676.79	0.175935	0.177778	0.171497	0.230611	0.213946	0.208555
1678.31	0.181031	0.178605	0.169284	0.219727	0.224623	0.177776
1679.84	0.183898	0.166395	0.181088	0.19717	0.202839	0.21261
1681.37	0.178993	0.173849	0.171694	0.203236	0.204329	0.194195
1682.9	0.168018	0.16244	0.163379	0.200192	0.188581	0.198788
1684.42	0.151998	0.161684	0.166512	0.184109	0.197817	0.179561
1685.95	0.170338	0.171111	0.173442	0.196043	0.165454	0.168192
1687.48	0.165755	0.177526	0.167515	0.195237	0.174028	0.183127
1689	0.160338	0.15673	0.164512	0.162311	0.194454	0.17756
1690.53	0.155487	0.160457	0.155111	0.171595	0.175768	0.166941
1692.06	0.161257	0.165009	0.160111	0.172549	0.189056	0.181573
1693.58	0.153236	0.149567	0.159241	0.157691	0.160168	0.161713
1695.11	0.160604	0.166339	0.15591	0.162378	0.174798	0.173899
1696.63	0.159091	0.161414	0.14943	0.13112	0.151092	0.171703
1698.15	0.154286	0.159193	0.146532	0.130361	0.143372	0.153641
1699.68	0.143643	0.159985	0.156102	0.146479	0.154819	0.16232
1701.2	0.147646	0.155022	0.136763	0.131709	0.131414	0.135224
1702.73	0.137122	0.150543	0.135774	0.119806	0.134842	0.138543
1704.25	0.12805	0.134291	0.133836	0.105745	0.111487	0.123744
1705.77	0.118671	0.132609	0.129496	0.11506	0.106493	0.130533
1707.29	0.128387	0.12677	0.123678	0.0953165	0.107549	0.126588
1708.82	0.0994507	0.117453	0.115496	0.103811	0.08681	0.101754
1710.34	0.0937382	0.117142	0.109091	0.0875975	0.095719	0.122684
1711.86	0.109396	0.126823	0.113596	0.0561318	0.0826763	0.114611
1713.38	0.0957062	0.0970601	0.104959	0.0710595	0.0649492	0.0960837
1714.9	0.0866621	0.10068	0.0940227	0.0809365	0.0961686	0.0982474
1716.42	0.0727607	0.0871322	0.0890396	0.0745338	0.0719249	0.080303
1717.94	0.0755482	0.0724914	0.0886659	0.0636514	0.0829244	0.0901176
1719.47	0.0749053	0.0768881	0.0836955	0.0655492	0.0823927	0.0836237
1720.99	0.0652342	0.0735336	0.0717493	0.0626121	0.0790035	0.0611366
1722.51	0.0563757	0.0644949	0.0754664	0.0721121	0.0623629	0.0756114
1724.03	0.047715	0.058111	0.0571007	0.0746096	0.0800732	0.0754682
1725.55	0.0557768	0.0567163	0.0547437	0.0552035	0.0642214	0.061813
1727.06	0.0473848	0.0515518	0.0562696	0.0474695	0.0378143	0.0652143
1728.58	0.0435517	0.0454871	0.0479334	0.0420231	0.046301	0.0602326
1730.1	0.0475306	0.0466062	0.0753418	0.0454892	0.0638522	0.0538692
1731.62	0.0403676	0.0340947	0.0449532	0.0577315	0.0420739	0.0547255
1733.14	0.0512252	0.0485842	0.047337	0.0662527	0.0776821	0.0479706
1734.65	0.0369536	0.0421706	0.0602635	0.0572728	0.0641874	0.0498721
1736.17	0.0430782	0.0427198	0.0544215	0.0508411	0.0730476	0.0502522
1737.69	0.040669	0.0394698	0.0461321	0.0715386	0.0320529	0.045181
1739.21	0.0266926	0.0370446	0.0502725	0.0610895	0.0720929	0.0354424
1740.72	0.0456073	0.0303325	0.0426975	0.0582929	0.062047	0.0401584
1742.24	0.0389923	0.0472622	0.0431793	0.0762272	0.0612883	0.0527964
1743.75	0.0391694	0.0360197	0.0357235	0.0520808	0.0715692	0.0452536
1745.27	0.03369	0.0412783	0.0495436	0.0573322	0.0460093	0.0483045
1746.78	0.041319	0.0363732	0.0385536	0.0711014	0.0585204	0.0445704
1748.3	0.0314539	0.0297892	0.0480278	0.0608881	0.0809009	0.0453156
1749.81	0.0427728	0.0374904	0.0441605	0.0942458	0.0736889	0.0447196

## Sheet: 4
Analyzed points	PCA 1	PCA 2
Horodyskia minor_SWZ-CZ-23-2_Points01	-0.187108	3.86104
Horodyskia minor_SWZ-CZ-23-2_Points02	-7.39432	2.15145
Horodyskia minor_SWZ-CZ-23-2_Points03	-11.5704	-3.74148
Horodyskia minor_SWZ-CZ-23-2_Points04	-2.26237	0.92117
Horodyskia minor_SWZ-CZ-23-2_Points05	-11.8255	-2.03954
Horodyskia minor_SWZ-CZ-23-2_Points06	-5.50731	1.94217
Horodyskia minor_SWZ-CZ-23-2_Points07	-2.9228	5.23377
Horodyskia minor_SWZ-CZ-23-2_Points08	-12.4676	-1.43497
Horodyskia minor_SWZ-CZ-23-2_Points09	-8.31182	-0.904133
Horodyskia minor_SWZ-CZ-23-2_Points10	-9.16023	5.16504
Horodyskia minor_SWZ-CZ-23-2_Points11	-4.30828	8.14684
Horodyskia minor_SWZ-CZ-23-2_Points12	-5.29957	6.33787
Horodyskia minor_SWZ-CZ-23-2_Points13	-10.9336	0.151207
Horodyskia minor_SWZ-CZ-23-2_Points14	-4.7846	1.55514
Horodyskia minor_SWZ-CZ-23-2_Points15	-3.87779	2.42254
Horodyskia minor_SWZ-CZ-23-2_Points16	-10.7831	-6.42057
Horodyskia minor_SWZ-CZ-23-2_Points17	-10.9389	-0.547735
Horodyskia minor_SWZ-CZ-48-2_Points01	-4.59811	4.44196
Horodyskia minor_SWZ-CZ-48-2_Points02	1.5598	6.54459
Horodyskia minor_SWZ-CZ-48-2_Points03	-6.6457	4.01302
Horodyskia minor_SWZ-CZ-48-2_Points04	-6.52748	0.458021
Horodyskia minor_SWZ-CZ-48-2_Points05	-7.42274	0.661817
Horodyskia minor_SWZ-CZ-48-2_Points06	-9.07203	-1.37424
Horodyskia minor_SWZ-CZ-48-2_Points07	-1.97236	4.95181
Horodyskia minor_SWZ-CZ-48-2_Points08	-12.4095	-5.66719
Horodyskia minor_SWZ-CZ-48-2_Points09	-8.61833	0.508239
Horodyskia minor_SWZ-CZ-48-2_Points10	-3.79216	3.86505
Horodyskia minor_SWZ-CZ-48-2_Points11	-9.40733	-0.969988
Horodyskia minor_SWZ-CZ-48-2_Points12	-8.98203	-4.96894
Horodyskia minor_SWZ-CZ-48-2_Points13	-7.9641	-2.74374
Horodyskia minor_SWZ-CZ-48-2_Points14	-11.0968	-4.24324
Horodyskia minor_SWZ-CZ-48-2_Points15	-12.9567	-4.70694
Horodyskia minor_SWZ-CZ-48-2_Points16	-9.7945	-0.219788
Horodyskia minor_SWZ-CZ-48-2_Points17	-3.97603	3.17205
Horodyskia minor_SWZ-CZ-48-2_Points18	-7.48081	1.90882
Horodyskia minor_SWZ-CZ-48-2_Points19	-10.2824	0.40712
Horodyskia minor_SWZ-CZ-48-2_Points20	-10.3645	1.61299
Horodyskia moniliformis_SWZ-CZ-51_Points01	-0.900691	9.77482
Horodyskia moniliformis_SWZ-CZ-51_Points02	-13.3014	-2.15863
Horodyskia moniliformis_SWZ-CZ-51_Points03	-12.2346	-0.255847
Horodyskia moniliformis_SWZ-CZ-51_Points04	-7.48779	4.24276
Horodyskia moniliformis_SWZ-CZ-51_Points05	-8.16496	1.08541
Horodyskia moniliformis_SWZ-CZ-51_Points06	-10.4421	-4.92077
Horodyskia moniliformis_SWZ-CZ-51_Points07	-7.22905	-4.03128
Horodyskia moniliformis_SWZ-CZ-51_Points08	-1.32623	8.10066
Horodyskia moniliformis_SWZ-CZ-51_Points09	-9.7963	1.87589
Horodyskia moniliformis_SWZ-CZ-51_Points10	-5.51188	0.504102
Horodyskia moniliformis_SWZ-CZ-51_Points11	12.7007	9.3958
Horodyskia moniliformis_SWZ-CZ-51_Points12	-5.36342	2.46755
Horodyskia moniliformis_SWZ-CZ-51_Points13	-7.6024	4.21867
Horodyskia moniliformis_SWZ-CZ-51_Points14	-7.18579	6.21895
Horodyskia moniliformis_SWZ-CZ-51_Points15	-12.4566	0.454768
Horodyskia moniliformis_SWZ-CZ-51_Points16	-7.51934	2.03937
Horodyskia moniliformis_SWZ-CZ-51_Points17	-10.8472	0.687295
Horodyskia moniliformis_SWZ-CZ-51_Points18	-11.2543	-3.93402
Horodyskia moniliformis_SWZ-CZ-51_Points19	-3.71079	5.88366
Horodyskia moniliformis_SWZ-CZ-51_Points20	-7.5139	3.01053
Horodyskia moniliformis_SWZ-CZ-53_Points01	17.2791	-9.68701
Horodyskia moniliformis_SWZ-CZ-53_Points02	32.7414	4.03194
Horodyskia moniliformis_SWZ-CZ-53_Points03	23.741	-2.17848
Horodyskia moniliformis_SWZ-CZ-53_Points04	8.34893	-5.89318
Horodyskia moniliformis_SWZ-CZ-53_Points05	24.4546	1.03156
Horodyskia moniliformis_SWZ-CZ-53_Points06	6.98719	-4.60851
Horodyskia moniliformis_SWZ-CZ-53_Points07	1.46107	-0.648647
Horodyskia moniliformis_SWZ-CZ-53_Points08	3.65632	-12.0616
Horodyskia moniliformis_SWZ-CZ-53_Points09	20.3275	1.17286
Horodyskia moniliformis_SWZ-CZ-53_Points10	9.72046	-0.393617
Horodyskia moniliformis_SWZ-CZ-53_Points11	12.8003	2.92053
Horodyskia moniliformis_SWZ-CZ-53_Points12	6.31093	-11.5957
Horodyskia moniliformis_SWZ-CZ-53_Points13	5.93966	-3.85613
Horodyskia moniliformis_SWZ-CZ-25_Points01	3.58801	-11.8748
Horodyskia moniliformis_SWZ-CZ-25_Points02	14.5924	0.109352
Horodyskia moniliformis_SWZ-CZ-25_Points03	4.61112	2.10776
Horodyskia moniliformis_SWZ-CZ-25_Points04	9.52361	-1.86125
Horodyskia moniliformis_SWZ-CZ-25_Points05	3.7018	-5.77301
Horodyskia moniliformis_SWZ-CZ-25_Points06	10.3421	-1.64404
Horodyskia moniliformis_SWZ-CZ-25_Points07	10.1854	-8.84568
Horodyskia moniliformis_SWZ-CZ-25_Points08	24.0253	-5.4229
Horodyskia moniliformis_SWZ-CZ-25_Points09	9.60827	3.36592
Horodyskia moniliformis_SWZ-CZ-25_Points10	21.5024	2.8803
Horodyskia moniliformis_SWZ-CZ-25_Points11	25.9157	-1.07738
Horodyskia moniliformis_SWZ-CZ-25_Points12	10.6156	-1.56219
Horodyskia moniliformis_SWZ-CZ-25_Points13	9.58228	-4.72458
Horodyskia moniliformis_SWZ-CZ-25_Points14	13.7333	-4.15114
Horodyskia moniliformis_SWZ-CZ-25_Points15	19.4641	0.428046
Horodyskia moniliformis_SWZ-CZ-03_Points01	-4.21822	-3.73813
Horodyskia moniliformis_SWZ-CZ-03_Points02	1.88962	1.06399
Horodyskia moniliformis_SWZ-CZ-03_Points03	-3.97463	-3.2858
Horodyskia moniliformis_SWZ-CZ-03_Points04	4.52825	4.0083
Horodyskia moniliformis_SWZ-CZ-03_Points05	7.51891	4.76341
Horodyskia moniliformis_SWZ-CZ-03_Points06	-6.51157	-8.16938
Horodyskia moniliformis_SWZ-CZ-03_Points07	14.3197	12.4457
Horodyskia moniliformis_SWZ-CZ-03_Points08	6.0591	-1.85794
Horodyskia moniliformis_SWZ-CZ-03_Points09	6.10795	-7.14073
Horodyskia moniliformis_SWZ-CZ-03_Points10	-2.12841	-6.34912
Horodyskia moniliformis_SWZ-CZ-03_Points11	11.4403	-0.279895
Horodyskia moniliformis_SWZ-CZ-03_Points12	5.59797	0.508585
Horodyskia moniliformis_SWZ-CZ-03_Points13	-2.30991	3.07994
Horodyskia moniliformis_SWZ-CZ-03_Points14	0.829397	1.45706
Horodyskia moniliformis_SWZ-CZ-03_Points15	-4.97949	1.65719
Horodyskia moniliformis_SWZ-CZ-03_Points16	19.0044	7.95808
Horodyskia moniliformis_SWZ-CZ-03_Points17	0.236565	-0.742331
Horodyskia moniliformis_SWZ-CZ-03_Points18	-2.98702	0.78891
Horodyskia moniliformis_SWZ-CZ-03_Points19	2.87009	-0.800674
Horodyskia moniliformis_SWZ-CZ-03_Points20	-6.56583	-0.666514

## Sheet: 5
Specimen D3-7-2 (Cell tetrad)
Raman shift (cm-1)	1000.38	1002.04	1003.69	1005.35	1007.01	1008.66	1010.32	1011.97	1013.63	1015.28	1016.94	1018.59	1020.25	1021.9	1023.55	1025.21	1026.86	1028.51	1030.16	1031.81	1033.46	1035.12	1036.77	1038.42	1040.07	1041.72	1043.37	1045.01	1046.66	1048.31	1049.96	1051.61	1053.25	1054.9	1056.55	1058.2	1059.84	1061.49	1063.13	1064.78	1066.42	1068.07	1069.71	1071.36	1073	1074.64	1076.29	1077.93	1079.57
Multicellular fossil_D3-7-2_Points01	18.582	11.0178	0	15.4917	73.6275	46.5356	74.2814	12.3694	53.5552	39.3232	48.7389	65.427	1.08263	117.081	68.7285	125.664	18.992	91.1398	124.078	123.575	108.143	138.828	177.646	167.924	174.271	149.389	167.476	151.476	181.263	176.92	195.767	196.394	261.104	205.751	257.857	289.264	185.063	199.3	223.129	263.265	291.954	313.22	283.298	224.874	240.072	230.811	282.946	265.444	278.582
Multicellular fossil_D3-7-2_Points02	0	0	0	44.5783	36.5054	81.2703	41.3975	56.1625	120.99	107.355	154.382	94.8475	110.475	201.44	112.506	220.734	216.699	127.265	210.231	248.097	209.963	202.791	305.158	231.524	261.791	221.957	254.724	274.729	329.696	305.763	237.431	292.498	315.604	336.572	282.84	260.608	252.415	300.983	335.09	298.459	232.766	300.436	370.044	334.814	343.822	234.83	280.301	338.21	269.619
Multicellular fossil_D3-7-2_Points03	0	0.905606	5.48989	4.75898	17.5247	0	11.3275	0	0	26.952	66.9954	0	39.7696	29.2163	47.0494	0	52.7429	76.0379	20.2029	62.0817	116.454	95.8785	90.5911	142.284	148.966	147.549	184.932	165.053	216.936	234.619	180.102	158.785	197.706	179.689	192.372	216.156	272.677	248.961	280.583	280.966	288.989	279.972	283.795	255.479	272.601	320.824	318.809	247.331	298.455
Multicellular fossil_D3-7-2_Points04	0	105.382	87.8227	0	19.5327	2.3314	0.577188	0	80.2112	4.73152	99.158	87.7019	84.282	88.7559	104.66	43.15	101.123	81.1844	93.0462	107.648	132	183.969	158.741	93.7133	103.595	124.618	203.13	154.195	154.258	172.82	121.473	177.246	234.211	174.014	204.028	188.901	192.227	161.001	206.017	254.911	218.148	197.572	241.109	194.074	209.161	190.769	229.434	169.512	287.08
Multicellular fossil_D3-7-2_Points05	31.3879	107.478	0.856059	58.0507	36.6863	84.2797	83.4098	12.8172	87.7993	96.7024	0	106.502	136.689	117.744	142.009	183.186	105.351	175.675	181.74	208.245	103.98	153.787	98.3714	240.456	162.191	251.225	208.54	190.113	257.977	116.161	244.836	261.88	237.012	259.097	181.221	214.255	305.507	235.511	216.742	286.356	299.798	267.711	222.503	287.016	317.157	322.908	286.481	311.642	310.313
Multicellular fossil_D3-7-2_Points06	90.7711	95.7325	42.1768	103.888	59.5489	76.5599	108.296	38.4371	1.7223	120.777	136.334	15.8567	37.2022	79.0622	55.4422	53.478	59.9581	163.398	101.208	78.7582	166.678	71.8241	127.294	131.534	200.244	134.645	184.555	221.609	280.919	86.1192	128.699	163.96	243.194	212.134	255.614	180.085	182.169	114.599	212.074	146.864	104.698	179.319	218.143	227.034	200.078	263.333	222.993	210.018	205.332
Multicellular fossil_D3-7-2_Points07	0	18.6394	0	81.2897	86.6195	16.2556	0	76.9945	22.3259	0	117.543	0	8.52202	84.3271	84.4374	0	47.5696	86.1096	91.2445	68.5131	47.3347	6.82673	29.564	150.694	27.3643	96.8049	85.2812	121.253	106.77	146.726	132.882	99.1188	150.141	104.237	161.124	98.8405	173.713	121.309	200.221	162.428	76.3104	162.727	214.979	191.246	140.879	176.181	151.018	180.17	204.883
Multicellular fossil_D3-7-2_Points08	55.5212	33.9091	0	88.1572	95.7698	75.0484	80.2709	83.8894	84.642	91.2605	131.183	130.051	79.5238	137.572	48.5805	105.473	74.761	111.219	146.137	137.375	129.333	102.215	189.733	199.411	169.869	148.876	190.944	191.427	252.235	148.572	185.889	192.356	207.509	262.796	305.493	228.449	221.811	236.538	276.56	291.816	193.428	253.823	268.235	260.03	288.351	283.762	292.327	331.068	263.428
Multicellular fossil_D3-7-2_Points09	123.391	84.0869	54.9283	100.002	27.8185	47.7792	0	4.47626	53.7503	2.5317	49.4592	108.193	0	130.467	137.141	59.796	144.04	66.9043	114.839	136.103	128.707	176.382	145.096	175.05	115.774	221.838	171.982	192.236	188.289	217.443	230.577	259.871	201.914	271.668	267.991	314.905	314.567	247.241	311.543	212.606	296.538	323.501	214.533	285.586	270.448	257.08	268.342	304.004	243.465
Multicellular fossil_D3-7-2_Points10	0	12.2016	0	0	25.1982	0	6.18839	4.21214	21.6593	0	35.3285	0	68.9272	67.0699	76.8653	47.1051	0	42.8638	22.4681	0	26.1346	18.4125	69.5823	0	27.5702	0.983583	81.9916	20.332	49.9616	119.902	2.67237	104.098	60.4759	86.8516	161.887	98.6829	108.461	134.967	135.145	100.23	136.729	161.244	148.262	156.268	157.816	156.414	136.86	114.148	189.357
Multicellular fossil_D3-7-2_Points11	0	0	9.08755	0	7.37263	21.2435	0	22.754	101.628	50.8862	64.7429	91.9812	89.328	102.166	92.7346	67.7213	167.75	99.168	116.446	64.2347	169.553	102.02	194.058	193.057	179.775	282.484	179.082	244.383	238.831	285.66	161.768	280.817	235.917	268.476	246.935	200.134	307.455	149.094	227.304	253.213	237.164	250.293	218.804	258.893	233.454	294.435	250.835	198.626	236.387
Multicellular fossil_D3-7-2_Points12	80.9111	70.1368	0	28.1712	16.1898	0	28.0727	0	119.193	0	50.5309	89.148	110.625	71.1775	73.4395	0	112.669	98.2011	0	141.485	120.237	63.7148	130.117	84.399	161.981	134.763	145.855	188.332	140.414	191.627	218.699	183.881	215.938	253.82	193.733	243.285	221.312	181.524	257.241	233.744	278.371	234.164	257.281	274.694	177.481	203.688	202.631	283.888	261.426
Multicellular fossil_D3-7-2_Points13	0	0	7.30402	21.7915	0	90.9357	26.9652	0	11.7577	86.7554	103.309	38.6479	84.3292	91.4453	74.8314	80.3743	69.1104	167.136	154.013	121.239	84.0646	124.927	190.133	181.969	112.436	198.832	132.088	166.397	218.603	178.089	230.315	180.391	225.17	247.666	251.592	235.388	300.507	240.684	276.833	273.919	203.088	270.964	217.404	224.38	300.689	290.789	285.155	342.105	286.814
Multicellular fossil_D3-7-2_Points14	43.7574	38.2897	26.1084	0	0	7.70493	27.9172	0	1.43872	78.6881	3.65478	0.750861	0	26.7504	100.334	42.506	55.7186	102.681	69.794	79.9668	34.1796	103.812	84.6948	65.7477	61.5707	135.674	149.807	115.05	171.323	136.857	143.17	165.404	125.968	143.441	135.235	187.789	172.753	196.918	197.002	232.047	248.212	204.597	248.882	241.438	195.063	201.809	244.645	242.862	209.368
Multicellular fossil_D3-7-2_Points15	37.4856	17.7422	77.8763	38.0729	9.03946	104.824	63.7801	47.2141	59.4206	52.0146	62.7112	59.2551	108.482	81.4656	106.36	60.556	76.1299	113.614	84.0577	128.192	156.545	149.362	134.866	178.06	156.263	133.587	139.811	152.732	147.326	208.26	182.774	169.707	186.529	212.542	195.816	182.92	200.251	229.055	200.876	226.339	217.6	196.964	235.225	244.359	205.98	192.011	215.955	238.116	280.587
Multicellular fossil_D3-7-2_Points16	62.6618	48.2549	58.2335	0	35.5838	5.86409	4.88693	51.9992	32.5789	49.3223	97.9618	85.495	36.6344	94.1676	56.8107	114.32	102.013	72.8158	90.7787	78.7415	132.684	117.703	54.1458	130.178	101.331	173.703	67.5757	202.472	125.204	241.546	110.898	196.121	192.126	188.858	230.39	202.682	203.288	215.459	223.605	171.266	206.081	224.423	283.468	214.429	280.934	260.469	211.44	334.125	235.68
Multicellular fossil_D3-7-2_Points17	52.9618	37.9003	0	67.1965	35.7507	77.414	13.6494	3.26655	51.556	68.9622	0	0.00471823	100.292	51.5923	0	70.7754	81.9053	82.9752	35.0651	46.585	76.9449	12.2178	63.6877	73.7174	87.6372	137.967	143.157	62.4433	112.123	146.203	129.252	59.0219	132.218	90.9979	98.2075	102.917	82.7634	75.1029	80.3593	101.209	81.765	130.894	137.111	189.19	115.996	113.992	106.582	147.698	105.854
Multicellular fossil_D3-7-2_Points18	21.4936	0	5.95167	1.67472	0	117.773	0	10.9472	69.6889	5.55617	0	18.1957	57.7722	59.9787	0	24.5388	89.1359	66.6339	93.3819	86.0399	50.7579	88.2284	101.516	84.6444	85.1725	188.981	177.739	183.604	191.302	236.68	199.148	188.047	271.362	308.72	195.219	323.617	285.893	167.641	216.517	203.975	249.181	224.529	233.365	354.614	139.46	148.886	305.614	225.921	212.547
Multicellular fossil_D3-7-2_Points19	0	19.5777	0.813744	0	12.7735	7.27816	0	0	10.7969	0	21.6086	0	0	0	0	43.1486	48.3278	70.7668	99.1658	79.8248	64.7139	169.04	116.749	75.8085	73.3376	165.197	121.986	59.0376	109.437	109.656	104.515	62.6646	81.0164	155.936	135.395	162.695	150.657	188.046	125.268	192.378	208.16	116.81	193.022	180.752	180.864	232.767	207.207	171.229	129.232
Multicellular fossil_D3-7-2_Points20	0	54.4654	58.2682	0	67.7207	72.1249	2.26553	67.4424	67.9133	59.0866	44.9674	64.3608	95.2017	109.925	14.9985	123.872	68.126	78.2502	103.924	148.629	106.883	136.495	132.99	160.144	77.3183	168.473	111.167	138.383	138.578	205.092	187.757	169.511	205.488	153.113	227.247	206.492	195.029	229.093	195.01	274.475	212.092	214.607	250.534	246.209	256.236	274.404	260.069	312.366	208.604
Specimen D3-14-7-4 (Multi-chained cell colony)
Raman shift (cm-1)	1000.38	1002.04	1003.69	1005.35	1007.01	1008.66	1010.32	1011.97	1013.63	1015.28	1016.94	1018.59	1020.25	1021.9	1023.55	1025.21	1026.86	1028.51	1030.16	1031.81	1033.46	1035.12	1036.77	1038.42	1040.07	1041.72	1043.37	1045.01	1046.66	1048.31	1049.96	1051.61	1053.25	1054.9	1056.55	1058.2	1059.84	1061.49	1063.13	1064.78	1066.42	1068.07	1069.71	1071.36	1073	1074.64	1076.29	1077.93	1079.57
Multicellular fossil__D3-14-7-4_Points01	0	0	0	5.92281	37.085	0	0	39.806	5.19333	40.4705	98.8276	56.1404	106.257	122.25	42.2828	69.8296	81.7522	49.9647	121.907	98.2996	95.912	97.5785	107.521	176.433	135.815	92.3973	183.159	160.627	163.979	139.351	182.403	199.145	155.203	140.424	164.616	225.988	199.425	209.967	232.704	205.895	167.693	190.454	238.131	246.223	208.71	207.317	284.918	234.795	228.932
Multicellular fossil__D3-14-7-4_Points02	44.0529	57.5954	10.6569	0	3.84566	15.879	1.66953	71.0677	58.4882	77.8163	98.4768	18.8049	80.6153	51.3233	33.1913	58.7316	81.7295	150.197	32.4654	161.063	131.871	97.4713	181.349	92.6969	106.025	92.2024	162.18	247.735	187.193	108.981	146.758	162.826	172.151	140.839	144.486	195.684	178.649	206.156	164.001	165.559	174.454	232.491	187.046	187.674	215.159	193.514	196.261	241.166	183.991
Multicellular fossil__D3-14-7-4_Points03	0	61.2253	36.1854	14.8983	1.61896	0	14.9992	24.2511	25.3388	66.2512	24.2842	107.697	82.9296	113.442	136.254	57.0875	10.9999	96.3123	107.625	138.737	50.2496	77.3827	108.195	51.0076	96.22	116.432	115.245	185.537	212.549	199.462	169.074	132.287	145.178	231.891	160.203	306.316	232.608	265.22	156.412	300.125	194.016	281.429	186.721	198.433	150.725	263.317	157.73	236.022	262.014
Multicellular fossil__D3-14-7-4_Points04	0	0	30.6073	62.6729	53.4384	35.9832	0	91.5937	68.2595	148.705	66.8704	83.4156	148.782	70.0269	108.172	42.4387	113.184	71.3299	82.1757	91.6216	200.368	44.2347	103.781	76.0275	126.874	131.421	67.6678	142.894	139.041	148.289	180.736	211.784	191.311	184.559	264.608	308.857	227.985	193.434	183.662	317.412	277.441	171.391	98.7203	268.871	195.701	332.431	173.283	250.914	240.845
Multicellular fossil__D3-14-7-4_Points05	35.1264	0	5.58112	9.59525	22.9799	44.9318	0	0	79.5666	102.498	76.4742	0	117.422	58.5634	59.2848	118.101	19.5126	48.7741	109.516	127.207	101.109	126.915	201.777	136.608	169.26	138.402	137.853	141.93	153.612	179.754	191.446	184.088	179.875	147.547	171.248	189.99	213.288	202.5	230.417	224.859	249.336	214.748	178.166	283.328	263.576	280.013	204.796	212.663	232.591
Multicellular fossil__D3-14-7-4_Points06	55.5561	44.87	0	64.8874	34.7122	0	0	62.7227	102.348	90.4405	91.5656	158.059	198.984	239.077	88.9702	169.696	72.089	250.082	212.476	156.07	195.163	210.689	331.983	304.977	228.571	261.166	194.66	249.422	367.817	316.112	279.307	415.902	254.065	338.76	286.156	317.852	354.815	374.211	288.576	352.272	380.236	380.333	345.898	339.295	336.061	340.126	366.824	410.79	288.656
Multicellular fossil__D3-14-7-4_Points07	92.103	77.3477	51.4716	68.0265	15.9713	45.8226	71.9025	68.8709	37.5008	93.2591	50.709	87.8773	109.617	108.396	119.984	50.7839	96.4323	90.7007	116.269	151.347	128.586	199.566	161.444	127.203	192.661	214.5	157.218	181.795	198.064	208.862	224.871	239.79	145.817	209.615	236.514	154.943	245.95	240.279	225.266	245.515	243.152	209.871	211.889	225.728	255.825	245.833	222.232	290.619	255.797
Multicellular fossil__D3-14-7-4_Points08	0	43.9266	19.0317	79.7597	101.854	0	0	83.1391	116.354	84.0403	73.2548	105.842	135.456	111.943	220.93	155.444	0	112.456	150.213	157.27	124.727	177.012	224.569	185.725	122.682	230.439	152.795	149.424	169.98	182.336	161.092	159.748	172.477	233.032	308.988	229.143	163.371	186.626	216.154	187.609	153.036	225.391	232.218	196.472	212.599	282.025	257.579	230.806	207.032
Multicellular fossil__D3-14-7-4_Points09	20.4582	78.3754	100.193	30.4615	18.8154	85.13	0	129.509	175.668	106.804	145.363	166.2	170.858	220.195	218.231	93.9895	141.826	207.362	110.598	180.535	189.371	223.329	331.565	304.901	197.437	253.673	223.309	269.423	300.359	326.394	317.73	247.965	268.779	346.214	324.45	274.985	296.598	246.233	263.946	320.681	311.693	317.428	325.94	369.575	304.387	344.699	345.933	383.645	262.957
Multicellular fossil__D3-14-7-4_Points10	28.181	10.9553	0	10.8965	39.5232	27.141	38.8173	66.1351	11.4414	78.3891	98.9353	52.653	46.0291	77.8167	109.844	48.2403	99.3679	52.4154	75.5829	94.6304	104.378	113.744	114.081	108.138	118.296	179.713	139.72	145.509	173.866	142.233	170.801	146.968	184.276	154.203	190.19	178.817	219.256	219.253	180.911	249.298	192.377	207.783	209.322	236.789	189.887	248.135	258.812	238.65	212.188
Multicellular fossil__D3-14-7-4_Points11	19.6219	18.4222	17.2276	26.4478	26.1981	54.0635	31.7138	4.28922	42.2317	47.5056	82.0647	57.1486	119.088	63.1517	100.836	117.375	47.8186	48.1925	105.016	160.32	102.034	158.033	161.287	92.6412	154.165	106.919	198.543	147.532	165.896	101.72	168.264	189.728	156.287	214.481	210.165	237.929	211.938	235.403	129.922	284.746	219.905	230.26	253.049	229.633	268.723	265.112	219.167	314.746	284.276
Multicellular fossil__D3-14-7-4_Points12	1.35539	0	69.5473	100.185	48.7225	2.14208	0	65.2474	122.363	10.2324	116.541	102.15	134.945	147.203	125.301	84.746	95.9937	98.6813	113.829	136.466	103.763	148.077	153.414	55.5308	168.057	132.034	126.36	171.409	176.545	195.521	178.207	210.683	146.521	248.066	279.591	233.936	289.364	219.059	215.067	259.141	183.328	260.162	225.569	243.483	251.1	268.207	242.55	199.556	335.092
Multicellular fossil__D3-14-7-4_Points13	24.8251	10.189	0	40.0803	0	41.0174	0	69.7822	52.204	0	47.2423	67.2787	42.3304	18.8267	54.393	42.3745	92.2207	44.5869	89.533	66.9291	75.3651	137.106	126.042	107.468	118.514	98.2198	132.285	138.326	113.002	140.237	177.613	220.588	162.098	138.594	175.249	178.344	200.454	194.549	184.179	155.194	210.084	210.729	242.348	215.183	172.222	170.522	285.486	224.816	240.655
Multicellular fossil__D3-14-7-4_Points14	0	0	77.8834	63.9389	0	18.6487	6.03212	17.8166	69.8448	33.7602	74.5227	90.9508	112.708	70.9459	78.644	49.4909	70.679	75.387	113.375	89.9731	166.031	141.398	159.066	160.764	181.192	103.15	168.828	137.408	201.206	208.124	149.352	234.54	210.539	258.418	224.086	227.824	271.543	191.282	209.581	253.249	274.249	289.687	302.647	251.865	268.165	314.095	272.763	219.013	283.263
Multicellular fossil__D3-14-7-4_Points15	0	61.9646	66.3745	0	23.8883	24.2706	36.1054	105.534	64.0781	73.2262	66.7705	51.7584	79.3026	26.7502	77.2877	91.4716	49.009	80.5262	127.523	133.54	117.167	165.321	118.707	152.954	131.03	162.607	149.143	107.123	192.999	221.875	118.061	111.506	137.295	205.151	228.856	108.672	229.31	216.535	264.294	206.329	225.587	227.581	260.329	271.034	329.311	260.179	249.763	320.95	288.978
Multicellular fossil__D3-14-7-4_Points16	85.1239	107.658	65.9129	15.9382	54.7137	66.8339	80.986	41.2362	30.9482	100.268	109.3	98.8507	110.443	114.493	165.913	150.205	79.3358	127.606	164.626	156.617	148.117	224.58	165.62	239.631	141.491	202.652	200.562	246.001	215.812	209.633	208.674	182.774	212.294	233.145	256.056	274.227	312.006	254.568	235.507	270.519	268.438	262.02	270.6	274.651	253.242	243.822	281.384	258.264	289.735
Multicellular fossil__D3-14-7-4_Points17	52.2276	0.210432	5.19816	35.7312	0	94.3906	0	7.58413	35.1081	149.748	78.1523	65.4125	57.3865	181.337	97.7769	112.891	105.001	139.351	117.982	147.142	177.892	131.146	179.616	179.856	137.546	188.577	191.817	188.893	257.433	162.124	186.934	227.254	268.77	195.811	219.711	292.351	249.527	171.647	201.424	158.784	234.43	232.96	259.037	202.317	247.413	251.87	243.63	263.906	220.732
Multicellular fossil__D3-14-7-4_Points18	112.039	29.9056	133.754	28.8209	116.888	102.236	89.4031	123.451	150.518	133.467	209.833	147.382	109.048	119.696	117.045	134.611	221.059	83.3076	134.256	143.504	93.052	240.119	270.367	194.415	134.763	251.411	255.059	300.788	232.736	196.684	261.632	275.48	312.51	253.957	293.905	324.953	342.083	286.931	218.56	325.808	299.937	416.185	282.715	277.162	345.192	290.021	376.469	215.298	284.728
Multicellular fossil__D3-14-7-4_Points19	56.5053	9.00824	0	6.90477	0	1.84006	60.8813	2.93243	0	134.068	46.4147	120.166	72.707	71.2378	145.169	177.809	83.4404	101.871	62.8023	166.433	77.8643	138.205	173.336	209.467	160.999	321.73	212.461	89.1828	195.914	288.646	157.677	188.209	293.931	168.963	258.995	137.227	229.349	237.181	192.404	113.436	215.059	302.392	232.615	322.748	173.171	271.194	256.028	197.251	247.375
Multicellular fossil__D3-14-7-4_Points20	24.507	49.8578	9.38135	89.1741	19.2969	70.5304	46.0132	78.9768	53.3396	76.2032	50.926	67.8296	153.683	69.1962	78.4599	87.6729	131.337	101.95	123.884	166.918	151.262	159.835	123.689	160.793	178.748	203.042	198.436	143.751	180.335	198.05	140.924	173.859	235.284	214.279	178.974	207.889	278.005	210.46	213.616	220.931	228.067	267.062	170.349	269.254	262.741	251.978	296.164	277.951	258.508
Specimen D30-85-1 (Spheroidal cell colony)
Raman shift (cm-1)	1000.38	1002.04	1003.69	1005.35	1007.01	1008.66	1010.32	1011.97	1013.63	1015.28	1016.94	1018.59	1020.25	1021.9	1023.55	1025.21	1026.86	1028.51	1030.16	1031.81	1033.46	1035.12	1036.77	1038.42	1040.07	1041.72	1043.37	1045.01	1046.66	1048.31	1049.96	1051.61	1053.25	1054.9	1056.55	1058.2	1059.84	1061.49	1063.13	1064.78	1066.42	1068.07	1069.71	1071.36	1073	1074.64	1076.29	1077.93	1079.57
Multicellular fossil_D30-85-1_Points01	19.0037	37.706	24.4755	0.847721	42.95	46.7794	66.1317	22.7839	15.1534	65.2756	34.3551	63.2546	82.4668	69.6963	71.3458	52.368	82.1275	56.267	72.6065	69.1587	52.3382	103.348	103.987	88.0168	99.0063	86.5559	113.695	121.755	132.782	138.371	100.031	116.931	129.92	122.737	99.6066	106.446	121.113	150.503	140.66	77.4795	156.609	142.136	123.923	166.173	122.06	164.717	167.907	144.884	130.371
Multicellular fossil_D30-85-1_Points02	0	16.0291	9.97645	25.7382	50.3599	24.2873	45.9891	31.1509	0	63.9301	29.8476	54.875	10.1969	56.9444	73.2119	62.6038	61.6814	51.739	79.1666	67.0285	50.3662	57.4238	88.7715	103.329	107.667	84.5647	66.9725	101.32	89.8739	99.0217	129.81	95.8876	154.606	111.329	142.297	101.315	125.329	125.457	123.011	119.389	162.238	127.802	145.666	136.734	128.058	172.952	134.691	159.565	154.519
Multicellular fossil_D30-85-1_Points03	0	13.3004	21.7869	2.52341	46.6499	0	49.2529	17.8595	25.626	64.2525	43.729	81.9955	54.1721	70.2886	58.2651	48.7117	90.6183	70.9148	128.371	78.0481	99.3247	85.5113	151.328	144.675	138.661	116.048	138.445	143.031	146.488	175.745	162.462	100.199	161.306	123.152	218.309	174.896	163.093	204.17	219.937	215.224	188.242	178.819	207.006	224.243	210.58	236.828	216.535	209.352	239.09
Multicellular fossil_D30-85-1_Points04	11.3041	51.5098	31.8617	32.7073	57.5629	40.7247	24.2702	28.3457	34.4575	39.0929	68.1846	55.1163	62.1716	78.0732	89.1947	76.9599	59.3614	55.9728	99.4242	54.2093	91.0006	90.9918	111.313	104.154	121.225	113.456	114.457	117.908	113.735	153.356	110.407	126.597	133.538	167.065	152.945	155.676	123.682	154.263	189.269	157.739	159.599	148.615	180.702	160.541	156.247	169.663	184.643	182.498	194.074
Multicellular fossil_D30-85-1_Points05	19.5396	62.1894	18.9269	65.1967	70.9965	29.4941	6.84392	19.8438	36.9714	71.9013	100.259	44.9266	55.0866	77.3243	67.782	68.5021	95.2999	85.6377	58.7756	94.6859	57.9139	116.852	130.11	115.188	135.306	125.885	56.2629	142.391	119.827	146.466	105.894	129.843	129.432	139.858	156.607	192.016	197.163	124.912	122.779	157.929	145.668	185.145	202.013	182.982	174.64	170.988	178.038	175.866	153.524
Multicellular fossil_D30-85-1_Points06	0	11.4133	0	36.8178	11.3074	17.6023	0	34.5214	49.4763	23.6959	30.6808	42.5357	14.7353	29.8602	0	40.8747	65.2896	92.7446	16.7695	56.8491	58.374	53.889	134.844	63.8689	53.1538	69.4288	77.5938	112.259	85.229	70.244	68.959	119.854	98.579	111.829	128.834	115.359	112.42	137.245	102.435	100.89	99.9753	117.966	124.836	146.451	107.032	117.212	157.597	172.328	122.318
Multicellular fossil_D30-85-1_Points07	0	10.2233	6.56911	0	14.3043	3.30009	0	11.3351	0	20.4282	17.8638	68.0694	53.8167	11.4622	71.3776	29.3147	56.6501	47.6153	46.0206	84.6375	72.2426	42.0176	72.6726	102.008	71.8823	104.497	66.6518	100.186	91.8591	128.674	87.7079	94.2222	133.296	125.819	156.913	131.107	145.999	122.082	99.6942	136.298	108.671	158.343	147.764	133.927	117.138	178.689	189.102	194.953	156.613
Multicellular fossil_D30-85-1_Points08	0	1.40051	35.6777	52.5325	44.9773	24.2145	49.7193	0.804077	56.4613	15.5061	54.6233	41.4505	44.9053	69.4525	89.1297	98.7444	48.1616	86.6888	101.216	39.4407	79.1978	100.735	121.152	87.5292	113.266	161.173	133.191	145.738	117.147	123.154	112.601	140.328	183.575	144.105	124.202	122.319	176.768	168.815	207.544	200.341	189.148	164.947	151.697	195.233	209.863	152.972	229.459	168.458	201.127
Multicellular fossil_D30-85-1_Points09	5.48708	67.059	3.75995	0.352679	0	5.52632	7.08906	29.8918	21.6927	40.2155	12.0764	16.0374	28.0701	76.8111	61.1921	60.5649	37.4259	52.5669	47.0579	53.8508	49.2118	57.9629	75.334	86.0751	69.0962	63.7573	70.5184	64.2796	74.369	100.94	82.2114	84.3727	81.464	134.883	94.5248	111.706	62.0457	80.3271	97.9967	93.0082	94.1897	89.8594	128.139	111.671	70.0906	127.69	149.772	98.1021	107.892
Multicellular fossil_D30-85-1_Points10	0	5.21585	29.4878	13.5145	0	0	0.359919	28.3967	33.0486	41.7354	54.2673	19.2293	49.3861	47.958	66.1	40.3968	47.7089	38.9909	78.413	53.0198	77.6819	65.024	64.0762	74.9683	102.6	118.093	57.8349	83.8872	110.885	105.807	99.7993	105.042	104.244	109.602	108.214	136.787	123.995	142.927	117.265	139.198	135.011	160.159	165.747	143.089	157.118	161.466	164.729	129.887	179.146
Multicellular fossil_D30-85-1_Points11	0	14.8853	20.7516	11.2047	45.8577	39.2639	43.9168	37.4297	49.4957	20.0385	23.7744	64.2602	46.2628	53.6186	49.3742	53.0466	60.9021	96.7875	67.0428	107.575	133.72	95.5852	86.4302	141.535	69.7299	123.335	100.999	89.8137	102.241	121.146	130.67	120.834	117.388	119.625	130.768	117.842	152.118	165.222	183.788	179.231	179.764	165.91	131.696	116.468	172.603	234.159	146.821	152.106	153.82
Multicellular fossil_D30-85-1_Points12	25.384	10.6846	0	0	40.664	44.7823	26.5429	24.6834	53.7716	72.4121	56.7903	23.5785	67.389	86.4871	15.1653	68.8457	32.6738	46.4619	90.1	111.14	105.048	67.5363	87.5843	85.4423	104.8	119.498	113.366	93.6439	111.62	127.437	106.635	82.293	80.0608	121.636	135.214	120.832	129.447	129.315	129.31	134.088	116.385	128.38	91.8357	143.173	188.328	119.603	123.511	158.036	139.241
Multicellular fossil_D30-85-1_Points13	0	19.2362	19.3887	36.0909	80.3531	30.3057	33.2679	30.5702	67.0827	95.845	35.6576	83.6502	126.523	34.2953	108.448	124.12	108.333	112.636	121.849	116.761	120.424	142.447	150.99	156.763	156.366	242.109	301.992	247.596	199.629	188.342	168.006	221.919	168.073	204.466	207.54	231.734	213.288	209.941	256.036	214.64	191.664	236.638	271.902	209.757	284.191	237.646	242.39	274.125	291.44
Multicellular fossil_D30-85-1_Points14	0	38.7826	0	0	37.9298	14.1553	19.5713	0	32.2328	44.9589	61.3944	49.96	78.3462	66.9819	68.5076	27.3639	8.35974	69.2756	30.9115	80.568	44.5441	57.3402	55.7563	61.8326	85.3189	128.945	78.6117	126.458	111.084	91.081	137.288	88.3947	77.5116	124.928	87.1453	115.453	124.659	138.187	121.734	113.332	129.33	128.067	110.775	131.863	110.241	133.068	113.177	150.605	125.534
Multicellular fossil_D30-85-1_Points15	27.1364	21.8048	28.3298	42.4982	25.8767	24.5517	9.23018	28.8987	10.0038	49.5624	55.0475	83.9728	60.0314	71.2967	78.6221	68.1709	71.5063	59.5418	52.0973	69.9064	64.832	119.538	88.8036	87.5894	96.4454	123.461	94.7775	118.814	135.126	124.733	102.869	136.006	132.042	122.406	113.953	144.65	145.113	114.52	129.604	147.882	117.939	143.473	127.998	164.406	162.62	150.505	143.164	159.079	118.144
Multicellular fossil_D30-85-1_Points16	0.445708	26.9568	6.48886	20.7899	0	73.3732	0	0.895552	74.6978	18.869	43.9314	42.5637	25.9351	82.0075	53.2101	32.6516	75.2442	55.3569	85.8496	66.5415	59.7243	86.7173	77.6404	101.914	74.8467	74.8901	111.113	113.497	106.202	96.2254	122.579	109.403	99.7373	131.903	167.687	116.391	126.867	127.242	132.258	119.803	140.178	135.444	182.381	133.517	111.613	155.66	186.987	172.594	198.142
Multicellular fossil_D30-85-1_Points17	0	30.1973	14.1826	0.0276877	19.2828	0	27.4431	23.6781	53.6434	83.4884	37.7436	46.1889	39.2939	40.2591	76.7943	73.9393	54.7345	26.6297	92.6149	88.2398	92.205	117.69	75.2453	82.5105	105.166	139.911	107.526	133.151	95.0064	140.031	126.387	168.632	142.957	151.292	126.507	131.652	168.228	147.563	118.578	160.273	161.128	97.2133	177.479	151.564	162.409	174.694	181.429	229.224	193.659
Multicellular fossil_D30-85-1_Points18	0	21.6551	62.3463	22.8984	53.9204	13.1716	74.2136	0	88.0467	103.999	85.3997	85.1207	62.1826	90.6236	66.0846	86.8963	90.6273	85.0881	61.389	85.4807	121.521	112.532	93.4329	108.074	96.2743	161.965	120.866	146.986	171.046	151.656	184.297	152.967	205.038	173.177	204.807	167.508	150.017	195.397	179.906	138.496	158.017	164.876	146.575	156.645	192.624	133.703	204.342	211.471	152.03
Multicellular fossil_D30-85-1_Points19	13.121	0	0	9.5823	5.66964	10.0461	0	27.6906	26.817	34.7442	16.7205	38.4367	0	67.3801	58.0362	85.6632	54.3593	23.7553	89.3013	87.8981	98.224	73.7299	106.106	83.8614	96.0171	80.6928	120.388	85.4639	87.6985	139.664	113.709	94.0945	101.8	119.674	116.219	138.694	96.9181	131.543	136.757	115.402	110.636	98.3799	169.063	156.338	173.211	106.814	116.939	181.152	174.415
Multicellular fossil_D30-85-1_Points20	14.0181	33.0508	19.59	0	36.7654	9.26457	11.0472	30.6499	20.649	59.4717	47.6808	38.6499	61.6725	52.4016	36.5707	73.0633	51.9523	65.4914	47.9705	62.543	46.7921	70.5411	96.3402	74.4392	70.1183	102.167	83.1563	98.8054	109.461	101.4	108.999	78.888	81.8171	71.7726	112.902	105.091	134.636	105.535	119.481	132.66	139.309	112.785	135.74	161.729	116.925	149.081	122.8	128.216	167.501
[truncated: 425 more columns]

## Sheet: 6
Specimens	D Peak intensity	D peak center positions	G Peak intensity	G peak center positions	RmcRO%	T(RmcRO%) (°C)	Average T(RmcRO%) (°C)	Notes
Specimen SWZ-CZ-23-2							141.983
Horodyskia minor_SWZ-CZ-23-2_Points01	507.555	1370.04	610.998	1610.8	1.71881	179.164
Horodyskia minor_SWZ-CZ-23-2_Points02	439.772	1371.63	526.282	1610.8	1.63343	175.055
Horodyskia minor_SWZ-CZ-23-2_Points03	301.118	1374.8	382.723	1598.47	0.801079	117.597
Horodyskia minor_SWZ-CZ-23-2_Points04	348.679	1381.14	429.925	1595.38	0.294688	36.9485
Horodyskia minor_SWZ-CZ-23-2_Points05	460.765	1377.97	578.684	1603.1	0.879481	125.127
Horodyskia minor_SWZ-CZ-23-2_Points06	596.694	1371.63	739.253	1601.55	1.1367	145.817
Horodyskia minor_SWZ-CZ-23-2_Points07	490.603	1371.63	583.178	1604.64	1.30264	156.806
Horodyskia minor_SWZ-CZ-23-2_Points08	543.547	1379.56	683.849	1607.72	1.04219	138.817
Horodyskia minor_SWZ-CZ-23-2_Points09	486.812	1366.87	608.15	1610.8	1.88904	186.78
Horodyskia minor_SWZ-CZ-23-2_Points10	599.928	1376.39	729.655	1600.01	0.798394	117.326
Horodyskia minor_SWZ-CZ-23-2_Points11	621.508	1379.56	758.42	1609.26	1.12489	144.975
Horodyskia minor_SWZ-CZ-23-2_Points12	508.649	1387.47	627.577	1607.72	0.617425	96.597
Horodyskia minor_SWZ-CZ-23-2_Points13	379.619	1381.14	476.985	1600.01	0.543319	86.2856
Horodyskia minor_SWZ-CZ-23-2_Points14	322.445	1352.57	377.829	1609.26	2.57425	211.739
Horodyskia minor_SWZ-CZ-23-2_Points15	288.83	1362.11	342.55	1606.18	1.89656	187.1
Horodyskia minor_SWZ-CZ-23-2_Points16	286.307	1366.87	362.577	1606.18	1.64095	175.425
Horodyskia minor_SWZ-CZ-23-2_Points17	286.292	1379.56	364.355	1606.18	0.959494	132.149
Specimen SWZ-CZ-48-2							147
Horodyskia minor_SWZ-CZ-48-2_Points01	562.793	1365.28	684.076	1607.72	1.80903	183.289
Horodyskia minor_SWZ-CZ-48-2_Points02	583.135	1368.46	687.293	1598.47	1.14154	146.159
Horodyskia minor_SWZ-CZ-48-2_Points03	555.697	1366.87	668.178	1603.1	1.47555	166.857
Horodyskia minor_SWZ-CZ-48-2_Points04	523.343	1358.93	653.104	1606.18	2.06732	194.053
Horodyskia minor_SWZ-CZ-48-2_Points05	468.933	1370.04	580.922	1603.1	1.30532	156.972
Horodyskia minor_SWZ-CZ-48-2_Points06	499.872	1374.8	599.903	1601.55	0.966475	132.734
Horodyskia minor_SWZ-CZ-48-2_Points07	456.287	1363.7	559.552	1600.01	1.47985	167.092
Horodyskia minor_SWZ-CZ-48-2_Points08	433.805	1360.52	543.572	1604.64	1.89924	187.214
Horodyskia minor_SWZ-CZ-48-2_Points09	412.902	1371.63	511.063	1607.72	1.46803	166.445
Horodyskia minor_SWZ-CZ-48-2_Points10	394.84	1371.63	469.994	1598.47	0.971308	133.136
Horodyskia minor_SWZ-CZ-48-2_Points11	366.337	1373.21	453.922	1604.64	1.21779	151.374
Horodyskia minor_SWZ-CZ-48-2_Points12	334.621	1382.72	422.08	1598.47	0.375775	56.5512
Horodyskia minor_SWZ-CZ-48-2_Points13	325.16	1373.21	391.104	1603.1	1.13509	145.703
Horodyskia minor_SWZ-CZ-48-2_Points14	597.666	1370.04	771.875	1601.55	1.22209	151.658
Horodyskia minor_SWZ-CZ-48-2_Points15	601.424	1376.39	763.629	1600.01	0.798394	117.326
Horodyskia minor_SWZ-CZ-48-2_Points16	606.09	1382.72	751.175	1603.1	0.624406	97.5037
Horodyskia minor_SWZ-CZ-48-2_Points17	639.944	1377.97	769.167	1606.18	1.04488	139.024
Horodyskia minor_SWZ-CZ-48-2_Points18	597.427	1357.34	746.965	1606.18	2.15271	197.317
Horodyskia minor_SWZ-CZ-48-2_Points19	580.391	1382.72	727.95	1601.55	0.541171	85.9661
Horodyskia minor_SWZ-CZ-48-2_Points20	582.357	1368.46	728.048	1606.18	1.55556	171.116
Specimen SWZ-CZ-51							136
Horodyskia moniliformis_SWZ-CZ-51_Points01	421.498	1373.21	500.884	1600.01	0.96916	132.958
Horodyskia moniliformis_SWZ-CZ-51_Points02	473.75	1374.8	618.863	1603.1	1.04971	139.396
Horodyskia moniliformis_SWZ-CZ-51_Points03	362.013	1362.11	464.518	1598.47	1.48253	167.238
Horodyskia moniliformis_SWZ-CZ-51_Points04	410.749	1370.04	509.014	1598.47	1.05669	139.931
Horodyskia moniliformis_SWZ-CZ-51_Points05	503.277	1374.8	628.925	1604.64	1.13241	145.512
Horodyskia moniliformis_SWZ-CZ-51_Points06	443.297	1354.16	560.295	1604.64	2.24078	200.55
Horodyskia moniliformis_SWZ-CZ-51_Points07	446.369	1354.16	558.707	1604.64	2.24078	200.55
Horodyskia moniliformis_SWZ-CZ-51_Points08	481.807	1377.97	582.523	1606.18	1.04488	139.024
Horodyskia moniliformis_SWZ-CZ-51_Points09	434.834	1377.97	532.56	1598.47	0.63085	98.3317
Horodyskia moniliformis_SWZ-CZ-51_Points10	483.335	1376.39	610.114	1606.18	1.12972	145.32
Horodyskia moniliformis_SWZ-CZ-51_Points11	652.683	1382.72	753.222	1604.64	0.707104	107.534
Horodyskia moniliformis_SWZ-CZ-51_Points12	449.263	1382.72	552.453	1607.72	0.8725	124.484
Horodyskia moniliformis_SWZ-CZ-51_Points13	377.439	1382.72	463.536	1603.1	0.624406	97.5037
Horodyskia moniliformis_SWZ-CZ-51_Points14	403.422	1371.63	477.955	1606.18	1.38533	161.77
Horodyskia moniliformis_SWZ-CZ-51_Points15	417.553	1374.8	525.132	1603.1	1.04971	139.396
Horodyskia moniliformis_SWZ-CZ-51_Points16	332.189	1379.56	406.892	1603.1	0.794098	116.891
Horodyskia moniliformis_SWZ-CZ-51_Points17	519.667	1376.39	653.06	1603.1	0.964327	132.554
Horodyskia moniliformis_SWZ-CZ-51_Points18	382.18	1368.46	483.27	1600.01	1.22423	151.8
Horodyskia moniliformis_SWZ-CZ-51_Points19	453.688	1373.21	551.182	1600.01	0.96916	132.958
Horodyskia moniliformis_SWZ-CZ-51_Points20	455.217	1381.14	560.243	1595.38	0.294688	36.9485
Specimen SWZ-CZ-53							122
Horodyskia moniliformis_SWZ-CZ-53_Points01	494.574	1379.56	583.806	1607.72	1.04219	138.817
Horodyskia moniliformis_SWZ-CZ-53_Points02	713.004	1376.39	804.973	1606.18	1.12972	145.32
Horodyskia moniliformis_SWZ-CZ-53_Points03	553.362	1382.72	640.053	1603.1	0.624406	97.5037
Horodyskia moniliformis_SWZ-CZ-53_Points04	362.501	1376.39	449.852	1604.64	1.04702	139.19
Horodyskia moniliformis_SWZ-CZ-53_Points05	441.072	1382.72	513.758	1592.29	0.043909	-116.584		N/A
Horodyskia moniliformis_SWZ-CZ-53_Points06	519.977	1377.97	622.846	1600.01	0.713548	108.266
Horodyskia moniliformis_SWZ-CZ-53_Points07	609.218	1370.04	729.435	1609.26	1.63611	175.187
Horodyskia moniliformis_SWZ-CZ-53_Points08	420.677	1381.14	515.054	1596.93	0.377923	57.0109
Horodyskia moniliformis_SWZ-CZ-53_Points09	604.398	1374.8	722.779	1600.01	0.883777	125.52
Horodyskia moniliformis_SWZ-CZ-53_Points10	569.944	1381.14	667.699	1606.18	0.874648	124.683
Horodyskia moniliformis_SWZ-CZ-53_Points11	552.982	1360.52	661.901	1607.72	2.06464	193.948
Horodyskia moniliformis_SWZ-CZ-53_Points12	579.454	1381.14	673.396	1601.55	0.626017	97.7115
Horodyskia moniliformis_SWZ-CZ-53_Points13	423.905	1382.72	499.303	1598.47	0.375775	56.5512
Specimen SWZ-CZ-25							126
Horodyskia moniliformis_SWZ-CZ-25_Points01	438.616	1374.8	550.307	1600.01	0.883777	125.52
Horodyskia moniliformis_SWZ-CZ-25_Points02	405.986	1384.31	455.349	1601.55	0.455788	72.1188
Horodyskia moniliformis_SWZ-CZ-25_Points03	391.679	1385.89	448.113	1609.26	0.784969	115.959
Horodyskia moniliformis_SWZ-CZ-25_Points04	433.215	1377.97	505.551	1609.26	1.21027	150.875
Horodyskia moniliformis_SWZ-CZ-25_Points05	533.075	1384.31	646.123	1609.26	0.869815	124.236
Horodyskia moniliformis_SWZ-CZ-25_Points06	461.726	1358.93	530.475	1603.1	1.90193	187.328
Horodyskia moniliformis_SWZ-CZ-25_Points07	526.715	1393.8	521.136	1587.66	-0.799718	N/A		N/A
Horodyskia moniliformis_SWZ-CZ-25_Points08	411.217	1381.14	459.263	1603.1	0.709252	107.779
Horodyskia moniliformis_SWZ-CZ-25_Points09	553.338	1384.31	634.572	1604.64	0.621721	97.1561
Horodyskia moniliformis_SWZ-CZ-25_Points10	414.773	1374.8	471.153	1600.01	0.883777	125.52
Horodyskia moniliformis_SWZ-CZ-25_Points11	472.597	1377.97	556.005	1609.26	1.21027	150.875
Horodyskia moniliformis_SWZ-CZ-25_Points12	483.241	1374.8	550.293	1603.1	1.04971	139.396
Horodyskia moniliformis_SWZ-CZ-25_Points13	390.488	1374.8	450.548	1601.55	0.966475	132.734
Horodyskia moniliformis_SWZ-CZ-25_Points14	510.6	1377.97	598.09	1598.47	0.63085	98.3317
Horodyskia moniliformis_SWZ-CZ-25_Points15	468.431	1377.97	524.251	1604.64	0.962179	132.375
Specimen SWZ-CZ-03							135
Horodyskia moniliformis_SWZ-CZ-03_Points01	586.208	1357.34	772.465	1606.18	2.15271	197.317
Horodyskia moniliformis_SWZ-CZ-03_Points02	576.916	1381.14	697.832	1600.01	0.543319	86.2856
Horodyskia moniliformis_SWZ-CZ-03_Points03	552.185	1392.22	694.384	1607.72	0.36235	53.6174
Horodyskia moniliformis_SWZ-CZ-03_Points04	405.227	1376.39	471.376	1604.64	1.04702	139.19
Horodyskia moniliformis_SWZ-CZ-03_Points05	371.105	1374.8	437.644	1609.26	1.3805	161.488
Horodyskia moniliformis_SWZ-CZ-03_Points06	346.035	1373.21	437.358	1604.64	1.21779	151.374
Horodyskia moniliformis_SWZ-CZ-03_Points07	257.169	1379.56	290.005	1601.55	0.710863	107.962
Horodyskia moniliformis_SWZ-CZ-03_Points08	264.768	1377.97	309.965	1607.72	1.12757	145.167
Horodyskia moniliformis_SWZ-CZ-03_Points09	207.412	1379.56	263.334	1604.64	0.876796	124.881
Horodyskia moniliformis_SWZ-CZ-03_Points10	247.451	1376.39	293.7	1606.18	1.12972	145.32
Horodyskia moniliformis_SWZ-CZ-03_Points11	280.535	1371.63	335.838	1607.72	1.46803	166.445
Horodyskia moniliformis_SWZ-CZ-03_Points12	217.914	1384.31	261.482	1603.1	0.539023	85.6454
Horodyskia moniliformis_SWZ-CZ-03_Points13	718.91	1381.14	867.475	1606.18	0.874648	124.683
Horodyskia moniliformis_SWZ-CZ-03_Points14	666.551	1376.39	825.906	1604.64	1.04702	139.19
Horodyskia moniliformis_SWZ-CZ-03_Points15	697.147	1381.14	866.895	1604.64	0.79195	116.673
Horodyskia moniliformis_SWZ-CZ-03_Points16	533.259	1362.11	605.478	1603.1	1.73116	179.741
Horodyskia moniliformis_SWZ-CZ-03_Points17	592.162	1370.04	742.179	1601.55	1.22209	151.658
Horodyskia moniliformis_SWZ-CZ-03_Points18	574.992	1377.97	716.572	1609.26	1.21027	150.875
Horodyskia moniliformis_SWZ-CZ-03_Points19	494.88	1376.39	595.278	1607.72	1.21242	151.018
Horodyskia moniliformis_SWZ-CZ-03_Points20	462.335	1374.8	563.771	1600.01	0.883777	125.52
Specimen D3-7-2							132
Multicellular fossil_D3-7-2_Points01	2956.56	1374.86	3499.68	1598.52	0.800542	117.543
Multicellular fossil_D3-7-2_Points02	3821.36	1376.44	4410.14	1603.15	0.964327	132.554
Multicellular fossil_D3-7-2_Points03	4115.85	1366.93	4944.86	1604.69	1.55771	171.227
Multicellular fossil_D3-7-2_Points04	3348.35	1379.61	4091.12	1603.15	0.794098	116.891
Multicellular fossil_D3-7-2_Points05	3085.34	1374.86	3658.71	1600.07	0.883777	125.52
Multicellular fossil_D3-7-2_Points06	2388.94	1381.2	2716.05	1593.89	0.211453	10.1812
Multicellular fossil_D3-7-2_Points07	3045.81	1376.44	3678.3	1603.15	0.964327	132.554
Multicellular fossil_D3-7-2_Points08	2733.96	1374.86	3193.72	1595.44	0.635146	98.879
Multicellular fossil_D3-7-2_Points09	2737.04	1366.93	3191.96	1603.15	1.47501	166.828
Multicellular fossil_D3-7-2_Points10	2611.8	1376.44	3073.75	1601.61	0.881629	125.324
Multicellular fossil_D3-7-2_Points11	2826.82	1373.27	3199.11	1603.15	1.13456	145.665
Multicellular fossil_D3-7-2_Points12	2872.8	1360.57	3417.31	1603.15	1.81655	183.624
Multicellular fossil_D3-7-2_Points13	3677.42	1376.44	4464.91	1606.23	1.12972	145.32
Multicellular fossil_D3-7-2_Points14	3081.78	1357.4	3698.35	1600.07	1.82138	183.838
Multicellular fossil_D3-7-2_Points15	2703.28	1378.03	3223.43	1600.07	0.713548	108.266
Multicellular fossil_D3-7-2_Points16	2807.67	1368.51	3291.31	1600.07	1.22477	151.835
Multicellular fossil_D3-7-2_Points17	1425.51	1374.86	1658.68	1600.07	0.883777	125.52
Multicellular fossil_D3-7-2_Points18	3839.55	1379.61	4675.25	1604.69	0.876796	124.881
Multicellular fossil_D3-7-2_Points19	2397.5	1376.44	2795.33	1603.15	0.964327	132.554
Multicellular fossil_D3-7-2_Points20	2631.64	1373.27	3051.53	1603.15	1.13456	145.665
Specimen D3-14-7-4							140
Multicellular fossil_D3-14-7-4_Points01	2831.29	1371.68	3193.13	1603.15	1.21994	151.516
Multicellular fossil_D3-14-7-4_Points02	2557.63	1381.2	2843.2	1603.15	0.708715	107.718
Multicellular fossil_D3-14-7-4_Points03	2679.95	1379.61	3125.17	1604.69	0.876796	124.881
Multicellular fossil_D3-14-7-4_Points04	2885.55	1374.86	3266.19	1606.23	1.21457	151.16
Multicellular fossil_D3-14-7-4_Points05	2574.93	1370.1	3254.43	1609.32	1.63611	175.187
Multicellular fossil_D3-14-7-4_Points06	4083.86	1376.44	4406.6	1609.32	1.29566	156.372
Multicellular fossil_D3-14-7-4_Points07	2402.31	1370.1	2674.35	1600.07	1.13939	146.007
Multicellular fossil_D3-14-7-4_Points08	2340.33	1371.68	2647.32	1607.77	1.46803	166.445
Multicellular fossil_D3-14-7-4_Points09	3151.1	1374.86	3732.97	1600.07	0.883777	125.52
Multicellular fossil_D3-14-7-4_Points10	2638.04	1365.34	2949.11	1596.98	1.22907	152.117
Multicellular fossil_D3-14-7-4_Points11	2797.22	1368.51	3254.99	1606.23	1.55556	171.116
Multicellular fossil_D3-14-7-4_Points12	2787.69	1379.61	3219.41	1607.77	1.04219	138.817
Multicellular fossil_D3-14-7-4_Points13	2765.14	1373.27	3122.3	1601.61	1.05186	139.561
Multicellular fossil_D3-14-7-4_Points14	3123.64	1378.03	3531.22	1600.07	0.713548	108.266
Multicellular fossil_D3-14-7-4_Points15	2901.63	1371.68	3289.44	1604.69	1.30264	156.806
Multicellular fossil_D3-14-7-4_Points16	2691.54	1373.27	3056.45	1601.61	1.05186	139.561
Multicellular fossil_D3-14-7-4_Points17	2718.98	1374.86	2992.7	1606.23	1.21457	151.16
Multicellular fossil_D3-14-7-4_Points18	3063.64	1376.44	3481.5	1606.23	1.12972	145.32
Multicellular fossil_D3-14-7-4_Points19	2881.31	1379.61	3232.8	1598.52	0.545467	86.6038
Multicellular fossil_D3-14-7-4_Points20	2588.26	1376.44	2874.48	1596.98	0.632998	98.6058
Specimen D30-85-1							141
Multicellular fossil_D30-85-1_Points01	1464.79	1374.86	1714.82	1592.35	0.469213	74.4598
Multicellular fossil_D30-85-1_Points02	1612.3	1368.51	1933.8	1590.8	0.726973	109.769
Multicellular fossil_D30-85-1_Points03	2416.93	1363.75	2890.59	1598.52	1.39715	162.454
Multicellular fossil_D30-85-1_Points04	1896.56	1363.75	2318.73	1601.61	1.56308	171.505
Multicellular fossil_D30-85-1_Points05	2053.26	1374.86	2510.1	1590.8	0.385978	58.7117
Multicellular fossil_D30-85-1_Points06	1499.15	1352.63	1845.42	1595.44	1.8289	184.17
Multicellular fossil_D30-85-1_Points07	1718.36	1365.34	2081.4	1601.61	1.4777	166.975
Multicellular fossil_D30-85-1_Points08	2360.26	1376.44	2889.28	1603.15	0.964327	132.554
Multicellular fossil_D30-85-1_Points09	1370.4	1357.4	1683.3	1598.52	1.73814	180.066
Multicellular fossil_D30-85-1_Points10	1683.08	1357.4	2105.16	1595.44	1.57275	172.002
Multicellular fossil_D30-85-1_Points11	2351.69	1373.27	2908.03	1600.07	0.96916	132.958
Multicellular fossil_D30-85-1_Points12	1626.35	1360.57	2045.52	1600.07	1.65115	175.925
Multicellular fossil_D30-85-1_Points13	2809.6	1370.1	3240.2	1600.07	1.13939	146.007
Multicellular fossil_D30-85-1_Points14	1709.09	1370.1	2039.38	1600.07	1.13939	146.007
Multicellular fossil_D30-85-1_Points15	1928.92	1371.68	2336.66	1603.15	1.21994	151.516
Multicellular fossil_D30-85-1_Points16	2057.87	1378.03	2572.17	1598.52	0.630313	98.263
Multicellular fossil_D30-85-1_Points17	2204.65	1368.51	2690.59	1600.07	1.22477	151.835
Multicellular fossil_D30-85-1_Points18	2305.1	1378.03	2628.12	1604.69	0.961642	132.33
Multicellular fossil_D30-85-1_Points19	1875.17	1379.61	2210.99	1601.61	0.7114	108.023
Multicellular fossil_D30-85-1_Points20	1781.52	1370.1	2239.64	1603.15	1.30479	156.939
