# Supplementary material for: Tonian carbonaceous compressions indicate that Horodyskia is one of the oldest multicellular and coenocytic macro-organisms
Source: Commun Biol. 2023 Apr 12;6:399. doi: 10.1038/s42003-023-04740-2 (PMC10097871; doi:10.1038/s42003-023-04740-2)
Supplement: Supplementary file 6 — Supplementary Data 3 [file 42003_2023_4740_MOESM6_ESM.xlsx]

## Sheet: Sheet1
Specimens	Catalog Numbers
Fig. 2a	SWZ-CZ-46
Fig. 2c	SWZ-CZ-6
Fig. 2d	SWZ-CZ-3
Fig. 2e	SWZ-CZ-44
Fig. 2f	SWZ-CZ-53
Fig. 2h	SWZ-CZ-38
Fig. 2l	SWZ-CZ-28
Fig. 3a	SWZ-CZ-47-1
Fig. 3d	SWZ-CZ-21
Fig. 3e	SWZ-CZ-54
Fig. 3f	SWZ-CZ-40
Fig. 3i	SWZ-CZ-30
Fig. 3j	SWZ-CZ-47-2
Fig. 3k	SWZ-CZ-19
Fig. 3l	SWZ-CZ-43
Fig. 3m	SWZ-CZ-51
Fig. 3n	SWZ-CZ-31
Fig. 3o and 3p	SWZ-CZ-58
Fig. 4a	SWZ-CZ-25
Fig. 4g	SWZ-CZ-42
Fig. 5a	SWZ-CZ-23-1
Fig. 5c	D11-37-11
Fig. 5d	D10-18-1
Fig. 5e	SWZ-CZ-23-2
Fig. 5f	SWZ-CZ-48-2
Fig. 5m	BG-J-102-1
Fig. 5n	BG-J-102-2
